# Supplementary material for: Genome-wide identification, putative functionality and interactions between lncRNAs and miRNAs in Brassica species
Source: Sci Rep. 2018 Mar 21;8:4960. doi: 10.1038/s41598-018-23334-1 (PMC5862966; doi:10.1038/s41598-018-23334-1)
Supplement: Supplementary file 2 — Dataset 1 [file 41598_2018_23334_MOESM2_ESM.xlsx]

## Sheet: S1
Genome-wide identification, putative functionality and interactions between lncRNAs and miRNAs in Brassica species
Jinfang Zhang1,*, Lijuan Wei2, *, Jun Jiang1, Annaliese S. Mason3, Haojie Li1, Cheng Cui1, Liang Chai1, Benchuan Zheng1, Yongqing Zhu4, Qing Xia1, Liangcai Jiang1,6, Donghui Fu5,6
Supplementary Table S1 RNA sequencing data and mapping results
Sample	Replicate	Total	Mapped reads	Uniquely mapped readsa	Sense Mapped reads	Antisense Mapped reads
B. napus	1	95696884	85378807 (89.22%)	48810656 (51.01%)	24510640 (25.61%)	24300016 (25.39%)
	2	93854786	84206202 (89.72%)	48702359 (51.89%)	24466561 (26.07%)	24235798 (25.82%)
B. oleracea	1	98405160	75823156 (77.05%)	67518950 (68.61%)	33562397 (34.11%)	33956553 (34.51%)
	2	102259892	78474595 (76.74%)	69239629 (67.71%)	34431706 (33.67%)	34807923 (34.04%)
B.rapa	1	101906176	83529389 (81.97%)	63617720 (62.43%)	31822078 (31.23%)	31795642 (31.2%)
	2	96333938	77746111 (80.7%)	59851465 (62.13%)	29927950 (31.07%)	29923515 (31.06%)
a Mapped to the reference genome, B. napus, B. oleracea and B. rapa, respectively

## Sheet: S2
Genome-wide identification, putative functionality and interactions between lncRNAs and miRNAs in Brassica species
Jinfang Zhang1,*, Lijuan Wei2, *, Jun Jiang1, Annaliese S. Mason3, Haojie Li1, Cheng Cui1, Liang Chai1, Benchuan Zheng1, Yongqing Zhu4, Qing Xia1, Liangcai Jiang1,6, Donghui Fu5,6
Supplementary Table S2 Small RNA sequencing data and mapping results
Sample	Replicate	Total	Mapped sRNAa	Sense Mapped small RNA	Antisense Mapped small RNA
B. napus	1	9473996	6047870 (63.84%)	5419751 (57.21%)	628119 (6.63%)
	2	9075931	5818138 (64.11%)	5215607 (57.47%)	602531 (6.64%)
B. oleracea	1	7533922	5876574 (78.00%)	3434325 (45.58%)	2442249 (32.42%)
	2	8507123	6620633 (77.82%)	3863625 (45.42%)	2757008 (32.41%)
B.rapa	1	10124956	5776886 (57.06%)	3870336 (38.23%)	1906550 (18.83%)
	2	10087713	6670664 (66.13%)	4329134 (42.91%)	2341530 (23.21%)
a Mapped to the reference genome, B. napus, B. oleracea and B. rapa, respectively

## Sheet: S3
Genome-wide identification, putative functionality and interactions between lncRNAs and miRNAs in Brassica species
Jinfang Zhang1,*, Lijuan Wei2, *, Jun Jiang1, Annaliese S. Mason3, Haojie Li1, Cheng Cui1, Liang Chai1, Benchuan Zheng1, Yongqing Zhu4, Qing Xia1, Liangcai Jiang1,6, Donghui Fu5,6
Supplementary Table S3 Distribution of lncRNAs in B. napus, B. oleracea and B. rapa
Species	Transcript_ID	Gene_ID	Transcript_Type	Transcript_Length	Chromosome	Transcript_Start	Transcript_End	Strand
B. napus	TCONS_00060763	XLOC_032331	anti-sense_lncRNA	199	chrA03_random	4692361	4692560	-
B. napus	TCONS_00150653	XLOC_079623	intronic_lncRNA	199	chrA09	27297565	27297764	+
B. napus	TCONS_00002988	XLOC_003544	lincRNA	199	chrA01	20749504	20749703	+
B. napus	TCONS_00019628	XLOC_011026	lincRNA	199	chrA02	10741525	10741724	+
B. napus	TCONS_00197989	XLOC_111147	lincRNA	199	chrAnn_random	42237978	42238177	-
B. napus	TCONS_00418698	XLOC_231571	lincRNA	199	chrC08	11145979	11146178	+
B. napus	TCONS_00424060	XLOC_238769	lincRNA	199	chrC08	15123668	15123867	-
B. napus	TCONS_00489174	XLOC_280156	lincRNA	199	chrCnn_random	19865015	19865214	-
B. napus	TCONS_00045004	XLOC_028804	lincRNA	200	chrA03	26036534	26036734	-
B. napus	TCONS_00423525	XLOC_237887	lincRNA	200	chrC08	9908267	9908467	-
B. napus	TCONS_00035408	XLOC_018620	lincRNA	201	chrA03	1066926	1067127	+
B. napus	TCONS_00036273	XLOC_019513	lincRNA	201	chrA03	5353881	5354082	+
B. napus	TCONS_00041414	XLOC_025039	lincRNA	201	chrA03	5353882	5354083	-
B. napus	TCONS_00041814	XLOC_025456	lincRNA	201	chrA03	7604270	7604471	-
B. napus	TCONS_00066141	XLOC_036381	lincRNA	201	chrA04	3964245	3964446	-
B. napus	TCONS_00422943	XLOC_236931	lincRNA	201	chrC08	4620934	4621135	-
B. napus	TCONS_00423615	XLOC_238053	lincRNA	201	chrC08	10851631	10851832	-
B. napus	TCONS_00446702	XLOC_247166	lincRNA	201	chrC09	11488504	11488705	+
B. napus	TCONS_00370311	XLOC_205382	intronic_lncRNA	202	chrC06	36370890	36371092	+
B. napus	TCONS_00066060	XLOC_036275	lincRNA	202	chrA04	3331882	3332084	-
B. napus	TCONS_00152431	XLOC_081483	lincRNA	202	chrA09	3130628	3130830	-
B. napus	TCONS_00261762	XLOC_141358	lincRNA	202	chrC02_random	172233	172435	+
B. napus	TCONS_00274234	XLOC_155114	lincRNA	202	chrC03	13385357	13385559	-
B. napus	TCONS_00370811	XLOC_206086	lincRNA	202	chrC06	3550410	3550612	-
B. napus	TCONS_00387206	XLOC_212480	lincRNA	202	chrC06_random	2773003	2773205	+
B. napus	TCONS_00423732	XLOC_238203	lincRNA	202	chrC08	11576805	11577007	-
B. napus	TCONS_00483744	XLOC_272160	lincRNA	202	chrCnn_random	55169427	55169629	+
B. napus	TCONS_00063005	XLOC_032646	lincRNA	203	chrA04	21083	21286	+
B. napus	TCONS_00155236	XLOC_084793	lincRNA	203	chrA09	25472746	25472949	-
B. napus	TCONS_00186046	XLOC_095419	lincRNA	203	chrA10_random	493661	493864	+
B. napus	TCONS_00215610	XLOC_116123	lincRNA	203	chrC01	21166793	21166996	+
B. napus	TCONS_00308776	XLOC_170173	lincRNA	203	chrC04	27957562	27957765	+
B. napus	TCONS_00314851	XLOC_178358	lincRNA	203	chrC04	34928271	34928474	-
B. napus	TCONS_00371505	XLOC_207120	lincRNA	203	chrC06	10557701	10557904	-
B. napus	TCONS_00524657	XLOC_294181	lincRNA	203	chrUnn_random	2960713	2960916	-
B. napus	TCONS_00065010	XLOC_035111	anti-sense_lncRNA	204	chrA04	15458849	15459053	+
B. napus	TCONS_00018304	XLOC_009519	lincRNA	204	chrA02	1388202	1388406	+
B. napus	TCONS_00119508	XLOC_065009	lincRNA	204	chrA07	17751584	17751788	-
B. napus	TCONS_00262382	XLOC_142280	lincRNA	204	chrC02_random	574574	574778	-
B. napus	TCONS_00307837	XLOC_168790	lincRNA	204	chrC04	18939889	18940093	+
B. napus	TCONS_00367525	XLOC_201779	lincRNA	204	chrC06	13796891	13797095	+
B. napus	TCONS_00006324	XLOC_007219	anti-sense_lncRNA	205	chrA01	19802832	19803037	-
B. napus	TCONS_00148402	XLOC_077006	intronic_lncRNA	205	chrA09	10089430	10089635	+
B. napus	TCONS_00135513	XLOC_071567	lincRNA	205	chrA08	4932759	4932964	-
B. napus	TCONS_00145556	XLOC_074658	lincRNA	205	chrA08_random	1006741	1006946	+
B. napus	TCONS_00240947	XLOC_132905	lincRNA	205	chrC02	43105483	43105688	+
B. napus	TCONS_00390025	XLOC_215387	lincRNA	205	chrC07	13471462	13471667	+
B. napus	TCONS_00452630	XLOC_255223	lincRNA	205	chrC09	15263520	15263725	-
B. napus	TCONS_00178370	XLOC_094851	anti-sense_lncRNA	206	chrA10	16985098	16985304	-
B. napus	TCONS_00024673	XLOC_017001	lincRNA	206	chrA02	22341511	22341717	-
B. napus	TCONS_00176608	XLOC_092980	lincRNA	206	chrA10	7924621	7924827	-
B. napus	TCONS_00198436	XLOC_111853	lincRNA	206	chrAnn_random	46148612	46148818	-
B. napus	TCONS_00243861	XLOC_136580	lincRNA	206	chrC02	20890844	20891050	-
B. napus	TCONS_00345757	XLOC_196595	lincRNA	206	chrC05	37603689	37603895	-
B. napus	TCONS_00371599	XLOC_207293	lincRNA	206	chrC06	11490697	11490903	-
B. napus	TCONS_00153831	XLOC_083083	anti-sense_lncRNA	207	chrA09	13929321	13929528	-
B. napus	TCONS_00003011	XLOC_003575	lincRNA	207	chrA01	20886850	20887057	+
B. napus	TCONS_00016822	XLOC_008730	lincRNA	207	chrA01_random	6250	6457	-
B. napus	TCONS_00194203	XLOC_105541	lincRNA	207	chrAnn_random	7943697	7943904	-
B. napus	TCONS_00367191	XLOC_201234	lincRNA	207	chrC06	10140715	10140922	+
B. napus	TCONS_00374104	XLOC_210512	lincRNA	207	chrC06	31941334	31941541	-
B. napus	TCONS_00396880	XLOC_224473	lincRNA	207	chrC07	24624670	24624877	-
B. napus	TCONS_00419899	XLOC_233305	lincRNA	207	chrC08	21181582	21181789	+
B. napus	TCONS_00485276	XLOC_274577	lincRNA	207	chrCnn_random	67735084	67735291	+
B. napus	TCONS_00135228	XLOC_071178	intronic_lncRNA	208	chrA08	2153039	2153247	-
B. napus	TCONS_00035841	XLOC_019052	lincRNA	208	chrA03	2946810	2947018	+
B. napus	TCONS_00120391	XLOC_065900	lincRNA	208	chrA07	22357422	22357630	-
B. napus	TCONS_00426262	XLOC_241457	lincRNA	208	chrC08	30166289	30166497	-
B. napus	TCONS_00000247	XLOC_000261	lincRNA	209	chrA01	1092526	1092735	+
B. napus	TCONS_00239233	XLOC_130256	lincRNA	209	chrC02	28241186	28241395	+
B. napus	TCONS_00276541	XLOC_157995	lincRNA	209	chrC03	32141955	32142164	-
B. napus	TCONS_00452884	XLOC_255594	lincRNA	209	chrC09	17799333	17799542	-
B. napus	TCONS_00001230	XLOC_001331	lincRNA	210	chrA01	6524905	6525115	+
B. napus	TCONS_00237299	XLOC_127358	lincRNA	210	chrC02	8972996	8973206	+
B. napus	TCONS_00496140	XLOC_290395	lincRNA	210	chrCnn_random	77032486	77032696	-
B. napus	TCONS_00149608	XLOC_078522	lincRNA	211	chrA09	20528010	20528221	+
B. napus	TCONS_00244724	XLOC_137960	lincRNA	211	chrC02	29669627	29669838	-
B. napus	TCONS_00302140	XLOC_164029	lincRNA	211	chrC03_random	1817888	1818099	+
B. napus	TCONS_00495928	XLOC_290042	lincRNA	211	chrCnn_random	75321442	75321653	-
B. napus	TCONS_00043618	XLOC_027333	lincRNA	212	chrA03	17705222	17705434	-
B. napus	TCONS_00097425	XLOC_052909	lincRNA	212	chrA06	809126	809338	-
B. napus	TCONS_00114267	XLOC_059109	lincRNA	212	chrA07	6159367	6159579	+
B. napus	TCONS_00154723	XLOC_084214	lincRNA	212	chrA09	22016935	22017147	-
B. napus	TCONS_00303415	XLOC_165854	lincRNA	212	chrC03_random	5909872	5910084	-
B. napus	TCONS_00332802	XLOC_181562	lincRNA	212	chrC04_random	2180129	2180341	+
B. napus	TCONS_00443362	XLOC_245148	lincRNA	212	chrC08_random	4426402	4426614	-
B. napus	TCONS_00485045	XLOC_274240	lincRNA	212	chrCnn_random	66041226	66041438	+
B. napus	TCONS_00524385	XLOC_293745	lincRNA	212	chrUnn_random	634156	634368	-
B. napus	TCONS_00494156	XLOC_287458	intronic_lncRNA	213	chrCnn_random	61742832	61743045	-
B. napus	TCONS_00093950	XLOC_049200	lincRNA	213	chrA06	2821628	2821841	+
B. napus	TCONS_00307953	XLOC_169024	lincRNA	213	chrC04	21159346	21159559	+
B. napus	TCONS_00060190	XLOC_031533	anti-sense_lncRNA	214	chrA03_random	379762	379976	-
B. napus	TCONS_00397407	XLOC_225129	intronic_lncRNA	214	chrC07	28775072	28775286	-
B. napus	TCONS_00153108	XLOC_082242	lincRNA	214	chrA09	8195799	8196013	-
B. napus	TCONS_00192514	XLOC_103194	lincRNA	214	chrAnn_random	42578566	42578780	+
B. napus	TCONS_00492431	XLOC_284885	lincRNA	214	chrCnn_random	47464938	47465152	-
B. napus	TCONS_00114845	XLOC_059837	lincRNA	215	chrA07	11144961	11145176	+
B. napus	TCONS_00190895	XLOC_100895	lincRNA	215	chrAnn_random	29805243	29805458	+
B. napus	TCONS_00524016	XLOC_293189	lincRNA	215	chrUnn_random	5801264	5801479	+
B. napus	TCONS_00187900	XLOC_096552	lincRNA	216	chrAnn_random	1858349	1858565	+
B. napus	TCONS_00189513	XLOC_098817	lincRNA	216	chrAnn_random	16434276	16434492	+
B. napus	TCONS_00192130	XLOC_102625	lincRNA	216	chrAnn_random	39582821	39583037	+
B. napus	TCONS_00217051	XLOC_118288	lincRNA	216	chrC01	37923299	37923515	+
B. napus	TCONS_00484996	XLOC_274170	lincRNA	216	chrCnn_random	65671887	65672103	+
B. napus	TCONS_00524052	XLOC_293254	lincRNA	216	chrUnn_random	6137566	6137782	+
B. napus	TCONS_00063166	XLOC_032826	lincRNA	217	chrA04	1216079	1216296	+
B. napus	TCONS_00132899	XLOC_068668	lincRNA	217	chrA08	6850376	6850593	+
B. napus	TCONS_00133807	XLOC_069718	lincRNA	217	chrA08	13426053	13426270	+
B. napus	TCONS_00192169	XLOC_102674	lincRNA	218	chrAnn_random	39851091	39851309	+
B. napus	TCONS_00315255	XLOC_178907	lincRNA	218	chrC04	38200159	38200377	-
B. napus	TCONS_00421656	XLOC_235362	lincRNA	218	chrC08	33739843	33740061	+
B. napus	TCONS_00490810	XLOC_282539	lincRNA	218	chrCnn_random	33958083	33958301	-
B. napus	TCONS_00192989	XLOC_103860	lincRNA	219	chrAnn_random	46252949	46253168	+
B. napus	TCONS_00495787	XLOC_289830	lincRNA	219	chrCnn_random	74207293	74207512	-
B. napus	TCONS_00016811	XLOC_008714	lincRNA	220	chrA01_random	2633878	2634098	+
B. napus	TCONS_00119166	XLOC_064641	lincRNA	220	chrA07	15882580	15882800	-
B. napus	TCONS_00447123	XLOC_247856	lincRNA	220	chrC09	16769007	16769227	+
B. napus	TCONS_00493737	XLOC_286817	lincRNA	220	chrCnn_random	58514330	58514550	-
B. napus	TCONS_00135711	XLOC_071836	lincRNA	221	chrA08	6850372	6850593	-
B. napus	TCONS_00151823	XLOC_080866	lincRNA	221	chrA09	33519781	33520002	+
B. napus	TCONS_00193051	XLOC_103957	lincRNA	221	chrAnn_random	46809729	46809950	+
B. napus	TCONS_00265199	XLOC_143802	lincRNA	221	chrC03	3570832	3571053	+
B. napus	TCONS_00279418	XLOC_162041	lincRNA	221	chrC03	57706585	57706806	-
B. napus	TCONS_00189126	XLOC_098228	lincRNA	222	chrAnn_random	12955639	12955861	+
B. napus	TCONS_00218787	XLOC_120227	lincRNA	222	chrC01	11845896	11846118	-
B. napus	TCONS_00217001	XLOC_118220	lincRNA	222	chrC01	37432050	37432272	+
B. napus	TCONS_00309531	XLOC_171179	lincRNA	222	chrC04	34811586	34811808	+
B. napus	TCONS_00525016	XLOC_294737	lincRNA	222	chrUnn_random	6137556	6137778	-
B. napus	TCONS_00095756	XLOC_051177	intronic_lncRNA	223	chrA06	15418049	15418272	+
B. napus	TCONS_00279248	XLOC_161867	lincRNA	223	chrC03	56303195	56303418	-
B. napus	TCONS_00479660	XLOC_266085	lincRNA	223	chrCnn_random	20208102	20208325	+
B. napus	TCONS_00486488	XLOC_276466	lincRNA	223	chrCnn_random	77600459	77600682	+
B. napus	TCONS_00193143	XLOC_104099	lincRNA	224	chrAnn_random	47550442	47550666	+
B. napus	TCONS_00098225	XLOC_053749	lincRNA	225	chrA06	5210656	5210881	-
B. napus	TCONS_00246488	XLOC_140546	lincRNA	225	chrC02	45038525	45038750	-
B. napus	TCONS_00064536	XLOC_034576	lincRNA	226	chrA04	12045691	12045917	+
B. napus	TCONS_00364487	XLOC_199051	lincRNA	226	chrC05_random	595533	595759	-
B. napus	TCONS_00523886	XLOC_293007	lincRNA	226	chrUnn_random	4875400	4875626	+
B. napus	TCONS_00044859	XLOC_028624	lincRNA	227	chrA03	24944822	24945049	-
B. napus	TCONS_00115952	XLOC_061011	lincRNA	227	chrA07	17594175	17594402	+
B. napus	TCONS_00218412	XLOC_119778	lincRNA	227	chrC01	8655883	8656110	-
B. napus	TCONS_00486330	XLOC_276236	lincRNA	227	chrCnn_random	76348441	76348668	+
B. napus	TCONS_00022828	XLOC_014739	lincRNA	228	chrA02	8044668	8044896	-
B. napus	TCONS_00189824	XLOC_099242	lincRNA	228	chrAnn_random	19088890	19089118	+
B. napus	TCONS_00491774	XLOC_283909	lincRNA	228	chrCnn_random	41894047	41894275	-
B. napus	TCONS_00482255	XLOC_269940	lincRNA	228	chrCnn_random	42195106	42195334	+
B. napus	TCONS_00483833	XLOC_272309	lincRNA	228	chrCnn_random	56062948	56063176	+
B. napus	TCONS_00485435	XLOC_274832	lincRNA	228	chrCnn_random	68976747	68976975	+
B. napus	TCONS_00496057	XLOC_290257	lincRNA	228	chrCnn_random	76348441	76348669	-
B. napus	TCONS_00002249	XLOC_002636	lincRNA	230	chrA01	14846056	14846286	+
B. napus	TCONS_00067044	XLOC_037530	lincRNA	230	chrA04	11909985	11910215	-
B. napus	TCONS_00133094	XLOC_068890	lincRNA	230	chrA08	8521015	8521245	+
B. napus	TCONS_00245914	XLOC_139740	anti-sense_lncRNA	231	chrC02	40003621	40003852	-
B. napus	TCONS_00092128	XLOC_047998	lincRNA	231	chrA05_random	1509464	1509695	+
B. napus	TCONS_00150787	XLOC_079768	lincRNA	231	chrA09	27926869	27927100	+
B. napus	TCONS_00494881	XLOC_288507	lincRNA	231	chrCnn_random	67180741	67180972	-
B. napus	TCONS_00505363	XLOC_276692	lincRNA	231	chrCnn_random	78693508	78693739	+
B. napus	TCONS_00176133	XLOC_092271	intronic_lncRNA	232	chrA10	2717721	2717953	-
B. napus	TCONS_00187979	XLOC_096664	lincRNA	232	chrAnn_random	2481966	2482198	+
B. napus	TCONS_00193902	XLOC_105182	lincRNA	232	chrAnn_random	5821815	5822047	-
B. napus	TCONS_00215579	XLOC_116082	lincRNA	232	chrC01	20863650	20863882	+
B. napus	TCONS_00524028	XLOC_293206	lincRNA	232	chrUnn_random	5896604	5896836	+
B. napus	TCONS_00000248	XLOC_000264	lincRNA	233	chrA01	1149425	1149658	+
B. napus	TCONS_00188937	XLOC_097984	lincRNA	233	chrAnn_random	11272047	11272280	+
B. napus	TCONS_00276918	XLOC_158470	lincRNA	233	chrC03	35203685	35203918	-
B. napus	TCONS_00037965	XLOC_021267	lincRNA	234	chrA03	14601915	14602149	+
B. napus	TCONS_00215736	XLOC_116331	lincRNA	234	chrC01	23105720	23105954	+
B. napus	TCONS_00234015	XLOC_125379	anti-sense_lncRNA	235	chrC01_random	1064911	1065146	-
B. napus	TCONS_00389058	XLOC_213808	lincRNA	235	chrC07	3584528	3584763	+
B. napus	TCONS_00481795	XLOC_269224	lincRNA	235	chrCnn_random	38163734	38163969	+
B. napus	TCONS_00149816	XLOC_078759	lincRNA	236	chrA09	22016919	22017155	+
B. napus	TCONS_00221371	XLOC_123866	lincRNA	236	chrC01	38504187	38504423	-
B. napus	TCONS_00003012	XLOC_003576	lincRNA	237	chrA01	20903224	20903461	+
B. napus	TCONS_00077484	XLOC_041265	lincRNA	237	chrA05	9321547	9321784	+
B. napus	TCONS_00195898	XLOC_108071	lincRNA	237	chrAnn_random	24620673	24620910	-
B. napus	TCONS_00191390	XLOC_101562	lincRNA	237	chrAnn_random	33618655	33618892	+
B. napus	TCONS_00219379	XLOC_120976	lincRNA	237	chrC01	16191251	16191488	-
B. napus	TCONS_00096492	XLOC_051949	lincRNA	238	chrA06	20124663	20124901	+
B. napus	TCONS_00366792	XLOC_200623	lincRNA	238	chrC06	6334310	6334548	+
B. napus	TCONS_00387319	XLOC_212649	lincRNA	238	chrC06_random	594312	594550	-
B. napus	TCONS_00115728	XLOC_060755	lincRNA	239	chrA07	16186061	16186300	+
B. napus	TCONS_00313165	XLOC_175907	lincRNA	239	chrC04	17405814	17406053	-
B. napus	TCONS_00077607	XLOC_041425	lincRNA	240	chrA05	10393563	10393803	+
B. napus	TCONS_00170719	XLOC_087898	lincRNA	240	chrA09_random	747147	747387	-
B. napus	TCONS_00111968	XLOC_057441	lincRNA	241	chrA06_random	67665	67906	+
B. napus	TCONS_00244066	XLOC_136867	lincRNA	241	chrC02	22966400	22966641	-
B. napus	TCONS_00343507	XLOC_193291	lincRNA	241	chrC05	17782246	17782487	-
B. napus	TCONS_00390005	XLOC_215360	lincRNA	241	chrC07	13364422	13364663	+
B. napus	TCONS_00392524	XLOC_218657	lincRNA	241	chrC07	34328925	34329166	+
B. napus	TCONS_00197474	XLOC_110350	lincRNA	242	chrAnn_random	37967498	37967740	-
B. napus	TCONS_00243386	XLOC_135924	lincRNA	242	chrC02	16266492	16266734	-
B. napus	TCONS_00445678	XLOC_245867	lincRNA	242	chrC09	3579615	3579857	+
B. napus	TCONS_00042715	XLOC_026428	lincRNA	244	chrA03	13045229	13045473	-
B. napus	TCONS_00150319	XLOC_079309	lincRNA	245	chrA09	25472691	25472936	+
B. napus	TCONS_00024210	XLOC_016476	lincRNA	246	chrA02	19380667	19380913	-
B. napus	TCONS_00102327	XLOC_050538	lincRNA	246	chrA06	10275469	10275715	+
B. napus	TCONS_00410479	XLOC_218867	lincRNA	246	chrC07	35400436	35400682	+
B. napus	TCONS_00076308	XLOC_040000	anti-sense_lncRNA	247	chrA05	1723306	1723553	+
B. napus	TCONS_00193999	XLOC_105272	lincRNA	247	chrAnn_random	6214086	6214333	-
B. napus	TCONS_00494953	XLOC_288630	lincRNA	247	chrCnn_random	67834331	67834578	-
B. napus	TCONS_00022748	XLOC_014644	intronic_lncRNA	248	chrA02	7439286	7439534	-
B. napus	TCONS_00496533	XLOC_291024	lincRNA	248	chrCnn_random	80138458	80138706	-
B. napus	TCONS_00307599	XLOC_168442	lincRNA	249	chrC04	15792907	15793156	+
B. napus	TCONS_00486286	XLOC_276168	lincRNA	249	chrCnn_random	75973464	75973713	+
B. napus	TCONS_00526158	XLOC_293577	lincRNA	249	chrUnn_random	7994009	7994258	+
B. napus	TCONS_00095271	XLOC_050492	lincRNA	250	chrA06	9999950	10000200	+
B. napus	TCONS_00016998	XLOC_008955	lincRNA	251	chrA01_random	1326858	1327109	-
B. napus	TCONS_00309063	XLOC_170568	lincRNA	251	chrC04	30671279	30671530	+
B. napus	TCONS_00490115	XLOC_281570	lincRNA	251	chrCnn_random	28271372	28271623	-
B. napus	TCONS_00496358	XLOC_290746	lincRNA	251	chrCnn_random	78755841	78756092	-
B. napus	TCONS_00016504	XLOC_008309	lincRNA	252	chrA01_random	117600	117852	+
B. napus	TCONS_00023323	XLOC_015301	lincRNA	252	chrA02	11772418	11772670	-
B. napus	TCONS_00067649	XLOC_038199	lincRNA	252	chrA04	15923738	15923990	-
B. napus	TCONS_00092146	XLOC_048037	lincRNA	252	chrA05_random	2015605	2015857	+
B. napus	TCONS_00189938	XLOC_099424	lincRNA	252	chrAnn_random	20297793	20298045	+
B. napus	TCONS_00398818	XLOC_226747	lincRNA	252	chrC07	39073958	39074210	-
B. napus	TCONS_00416072	XLOC_229030	lincRNA	252	chrC07_random	344465	344717	-
B. napus	TCONS_00153888	XLOC_083163	lincRNA	253	chrA09	14555442	14555695	-
B. napus	TCONS_00525277	XLOC_295142	lincRNA	253	chrUnn_random	8052508	8052761	-
B. napus	TCONS_00067787	XLOC_038362	lincRNA	254	chrA04	16905132	16905386	-
B. napus	TCONS_00524632	XLOC_294145	lincRNA	254	chrUnn_random	2770578	2770832	-
B. napus	TCONS_00233424	XLOC_124576	lincRNA	255	chrC01_random	160530	160785	+
B. napus	TCONS_00307720	XLOC_168625	lincRNA	255	chrC04	17405798	17406053	+
B. napus	TCONS_00487750	XLOC_278179	lincRNA	255	chrCnn_random	7340867	7341122	-
B. napus	TCONS_00493690	XLOC_286744	lincRNA	255	chrCnn_random	58086132	58086387	-
B. napus	TCONS_00493915	XLOC_287076	lincRNA	256	chrCnn_random	59804308	59804564	-
B. napus	TCONS_00002370	XLOC_002807	lincRNA	257	chrA01	16216448	16216705	+
B. napus	TCONS_00442576	XLOC_244000	lincRNA	258	chrC08_random	2414267	2414525	+
B. napus	TCONS_00524080	XLOC_293306	lincRNA	258	chrUnn_random	6479228	6479486	+
B. napus	TCONS_00116017	XLOC_061079	lincRNA	259	chrA07	17869760	17870019	+
B. napus	TCONS_00244885	XLOC_138250	lincRNA	260	chrC02	31336182	31336442	-
B. napus	TCONS_00345560	XLOC_196381	lincRNA	260	chrC05	36299979	36300239	-
B. napus	TCONS_00494201	XLOC_287520	lincRNA	260	chrCnn_random	62056092	62056352	-
B. napus	TCONS_00099190	XLOC_054807	lincRNA	262	chrA06	11934375	11934637	-
B. napus	TCONS_00196134	XLOC_108428	lincRNA	262	chrAnn_random	26985884	26986146	-
B. napus	TCONS_00306590	XLOC_167053	lincRNA	262	chrC04	6361576	6361838	+
B. napus	TCONS_00426303	XLOC_241508	anti-sense_lncRNA	263	chrC08	30475485	30475748	-
B. napus	TCONS_00078157	XLOC_042117	anti-sense_lncRNA	264	chrA05	15779042	15779306	+
B. napus	TCONS_00045297	XLOC_029154	lincRNA	264	chrA03	28050250	28050514	-
B. napus	TCONS_00397471	XLOC_225221	lincRNA	264	chrC07	29484678	29484942	-
B. napus	TCONS_00393127	XLOC_219285	lincRNA	264	chrC07	37748121	37748385	+
B. napus	TCONS_00077610	XLOC_041431	lincRNA	265	chrA05	10457973	10458238	+
B. napus	TCONS_00000873	XLOC_000938	lincRNA	266	chrA01	4487091	4487357	+
B. napus	TCONS_00023566	XLOC_015578	lincRNA	266	chrA02	13914758	13915024	-
B. napus	TCONS_00137500	XLOC_073743	lincRNA	267	chrA08	17301163	17301430	-
B. napus	TCONS_00314617	XLOC_178048	lincRNA	267	chrC04	32665500	32665767	-
B. napus	TCONS_00445340	XLOC_245491	lincRNA	268	chrC09	1523919	1524187	+
B. napus	TCONS_00525067	XLOC_294812	lincRNA	268	chrUnn_random	6556118	6556386	-
B. napus	TCONS_00341168	XLOC_190471	anti-sense_lncRNA	269	chrC05	929738	930007	-
B. napus	TCONS_00112053	XLOC_057544	lincRNA	269	chrA06_random	589241	589510	+
B. napus	TCONS_00483835	XLOC_272313	lincRNA	269	chrCnn_random	56065748	56066017	+
B. napus	TCONS_00196189	XLOC_108493	lincRNA	270	chrAnn_random	27357283	27357553	-
B. napus	TCONS_00315065	XLOC_178644	lincRNA	270	chrC04	36883146	36883416	-
B. napus	TCONS_00194867	XLOC_106582	anti-sense_lncRNA	271	chrAnn_random	15251458	15251729	-
B. napus	TCONS_00307602	XLOC_168446	lincRNA	272	chrC04	15814437	15814709	+
B. napus	TCONS_00308376	XLOC_169580	lincRNA	272	chrC04	24591448	24591720	+
B. napus	TCONS_00455995	XLOC_260093	lincRNA	272	chrC09	45848212	45848484	-
B. napus	TCONS_00315814	XLOC_179599	lincRNA	273	chrC04	42678452	42678725	-
B. napus	TCONS_00480680	XLOC_267609	lincRNA	273	chrCnn_random	29140999	29141272	+
B. napus	TCONS_00018690	XLOC_009940	lincRNA	274	chrA02	3804669	3804943	+
B. napus	TCONS_00389182	XLOC_214049	lincRNA	274	chrC07	5084249	5084523	+
B. napus	TCONS_00273648	XLOC_154451	anti-sense_lncRNA	276	chrC03	8738703	8738979	-
B. napus	TCONS_00002206	XLOC_002573	lincRNA	276	chrA01	14411535	14411811	+
B. napus	TCONS_00001511	XLOC_001612	lincRNA	278	chrA01	8122889	8123167	+
B. napus	TCONS_00504649	XLOC_275476	lincRNA	283	chrCnn_random	72473778	72474061	+
B. napus	TCONS_00357871	XLOC_189135	anti-sense_lncRNA	285	chrC05	36743710	36743995	+
B. napus	TCONS_00064358	XLOC_034371	lincRNA	285	chrA04	10575440	10575725	+
B. napus	TCONS_00098314	XLOC_053829	lincRNA	286	chrA06	5543879	5544165	-
B. napus	TCONS_00341976	XLOC_191300	lincRNA	286	chrC05	5662085	5662371	-
B. napus	TCONS_00193100	XLOC_104013	lincRNA	287	chrAnn_random	47130825	47131112	+
B. napus	TCONS_00486632	XLOC_276694	lincRNA	288	chrCnn_random	78704715	78705003	+
B. napus	TCONS_00445309	XLOC_245464	lincRNA	291	chrC09	1350246	1350537	+
B. napus	TCONS_00454632	XLOC_258382	lincRNA	291	chrC09	34944397	34944688	-
B. napus	TCONS_00197884	XLOC_110984	lincRNA	292	chrAnn_random	41398409	41398701	-
B. napus	TCONS_00343917	XLOC_193985	lincRNA	292	chrC05	21822169	21822461	-
B. napus	TCONS_00486720	XLOC_276821	lincRNA	292	chrCnn_random	79396456	79396748	+
B. napus	TCONS_00493046	XLOC_285770	lincRNA	293	chrCnn_random	52524267	52524560	-
B. napus	TCONS_00114257	XLOC_059093	lincRNA	294	chrA07	6060694	6060988	+
B. napus	TCONS_00424139	XLOC_238893	lincRNA	294	chrC08	15803766	15804060	-
B. napus	TCONS_00119268	XLOC_064741	lincRNA	295	chrA07	16464548	16464843	-
B. napus	TCONS_00150395	XLOC_079376	lincRNA	295	chrA09	25801724	25802019	+
B. napus	TCONS_00370771	XLOC_206032	lincRNA	295	chrC06	3176779	3177074	-
B. napus	TCONS_00275096	XLOC_156151	anti-sense_lncRNA	296	chrC03	19934233	19934529	-
B. napus	TCONS_00495182	XLOC_288958	lincRNA	296	chrCnn_random	69526757	69527053	-
B. napus	TCONS_00127080	XLOC_061921	lincRNA	297	chrA07	22223625	22223922	+
B. napus	TCONS_00239730	XLOC_131102	lincRNA	297	chrC02	32649176	32649473	+
B. napus	TCONS_00342157	XLOC_191510	lincRNA	297	chrC05	6818513	6818810	-
B. napus	TCONS_00477460	XLOC_263193	lincRNA	297	chrCnn_random	1537575	1537872	+
B. napus	TCONS_00099188	XLOC_054805	lincRNA	299	chrA06	11925134	11925433	-
B. napus	TCONS_00075382	XLOC_039580	anti-sense_lncRNA	300	chrA04_random	984422	984722	-
B. napus	TCONS_00200797	XLOC_099440	lincRNA	300	chrAnn_random	20397169	20397469	+
B. napus	TCONS_00018506	XLOC_009732	lincRNA	302	chrA02	2477876	2478178	+
B. napus	TCONS_00344136	XLOC_194338	lincRNA	303	chrC05	23726817	23727120	-
B. napus	TCONS_00451733	XLOC_254022	lincRNA	304	chrC09	6490829	6491133	-
B. napus	TCONS_00041475	XLOC_025099	anti-sense_lncRNA	305	chrA03	5797480	5797785	-
B. napus	TCONS_00022642	XLOC_014534	lincRNA	305	chrA02	6780122	6780427	-
B. napus	TCONS_00147350	XLOC_075826	lincRNA	305	chrA09	3182039	3182344	+
B. napus	TCONS_00293114	XLOC_145062	lincRNA	305	chrC03	11257065	11257370	+
B. napus	TCONS_00266437	XLOC_145193	lincRNA	307	chrC03	12200512	12200819	+
B. napus	TCONS_00494880	XLOC_288506	lincRNA	307	chrCnn_random	67157464	67157771	-
B. napus	TCONS_00496292	XLOC_290632	lincRNA	307	chrCnn_random	78196373	78196680	-
B. napus	TCONS_00098279	XLOC_053795	lincRNA	308	chrA06	5353251	5353559	-
B. napus	TCONS_00002699	XLOC_003227	intronic_lncRNA	310	chrA01	19156660	19156970	+
B. napus	TCONS_00059640	XLOC_030671	lincRNA	310	chrA03_random	1627059	1627369	+
B. napus	TCONS_00250564	XLOC_132011	lincRNA	310	chrC02	38053953	38054263	+
B. napus	TCONS_00093773	XLOC_049011	lincRNA	311	chrA06	1800220	1800531	+
B. napus	TCONS_00480009	XLOC_266583	lincRNA	311	chrCnn_random	23159776	23160087	+
B. napus	TCONS_00280624	XLOC_144394	anti-sense_lncRNA	312	chrC03	7163978	7164290	+
B. napus	TCONS_00277819	XLOC_159949	intronic_lncRNA	312	chrC03	44213725	44214037	-
B. napus	TCONS_00066604	XLOC_037031	lincRNA	312	chrA04	8357557	8357869	-
B. napus	TCONS_00099110	XLOC_054691	lincRNA	312	chrA06	11028028	11028340	-
B. napus	TCONS_00170397	XLOC_087574	lincRNA	312	chrA09_random	3414600	3414912	+
B. napus	TCONS_00307753	XLOC_168674	lincRNA	312	chrC04	17963457	17963769	+
B. napus	TCONS_00368055	XLOC_202556	lincRNA	312	chrC06	18568963	18569275	+
B. napus	TCONS_00480890	XLOC_267862	lincRNA	312	chrCnn_random	30525990	30526302	+
B. napus	TCONS_00495949	XLOC_290074	lincRNA	312	chrCnn_random	75493751	75494063	-
B. napus	TCONS_00044173	XLOC_027925	lincRNA	313	chrA03	21096237	21096550	-
B. napus	TCONS_00039437	XLOC_022885	lincRNA	313	chrA03	23837940	23838253	+
B. napus	TCONS_00313516	XLOC_176485	lincRNA	313	chrC04	21906765	21907078	-
B. napus	TCONS_00178087	XLOC_094582	intronic_lncRNA	314	chrA10	15884793	15885107	-
B. napus	TCONS_00059465	XLOC_030457	lincRNA	314	chrA03_random	722707	723021	+
B. napus	TCONS_00475329	XLOC_262721	intronic_lncRNA	315	chrC09_random	3706709	3707024	-
B. napus	TCONS_00266620	XLOC_145400	lincRNA	316	chrC03	13467043	13467359	+
B. napus	TCONS_00342831	XLOC_192349	lincRNA	316	chrC05	11963160	11963476	-
B. napus	TCONS_00481617	XLOC_268950	lincRNA	316	chrCnn_random	36422352	36422668	+
B. napus	TCONS_00022980	XLOC_014910	lincRNA	318	chrA02	9259177	9259495	-
B. napus	TCONS_00099446	XLOC_055190	lincRNA	319	chrA06	14847239	14847558	-
B. napus	TCONS_00218960	XLOC_120449	lincRNA	319	chrC01	13220890	13221209	-
B. napus	TCONS_00038842	XLOC_022199	lincRNA	320	chrA03	19670929	19671249	+
B. napus	TCONS_00301891	XLOC_163717	anti-sense_lncRNA	321	chrC03_random	70599	70920	+
B. napus	TCONS_00031796	XLOC_015325	lincRNA	321	chrA02	11921790	11922111	-
B. napus	TCONS_00243511	XLOC_136114	lincRNA	322	chrC02	17336069	17336391	-
B. napus	TCONS_00175440	XLOC_091570	anti-sense_lncRNA	323	chrA10	16724639	16724962	+
B. napus	TCONS_00460979	XLOC_252145	anti-sense_lncRNA	323	chrC09	43724860	43725183	+
B. napus	TCONS_00148624	XLOC_077270	lincRNA	323	chrA09	11851888	11852211	+
B. napus	TCONS_00496269	XLOC_290597	lincRNA	323	chrCnn_random	78024758	78025081	-
B. napus	TCONS_00067650	XLOC_038200	lincRNA	324	chrA04	15924270	15924594	-
B. napus	TCONS_00454566	XLOC_258288	lincRNA	325	chrC09	34396393	34396718	-
B. napus	TCONS_00016519	XLOC_008324	lincRNA	326	chrA01_random	206476	206802	+
B. napus	TCONS_00024834	XLOC_017191	lincRNA	326	chrA02	23673993	23674319	-
B. napus	TCONS_00100291	XLOC_056081	lincRNA	326	chrA06	20299678	20300004	-
B. napus	TCONS_00136255	XLOC_072448	lincRNA	327	chrA08	10582157	10582484	-
B. napus	TCONS_00484441	XLOC_273253	lincRNA	327	chrCnn_random	60803886	60804213	+
B. napus	TCONS_00063608	XLOC_033393	lincRNA	328	chrA04	4769540	4769868	+
B. napus	TCONS_00193225	XLOC_104254	lincRNA	329	chrAnn_random	48293978	48294307	+
B. napus	TCONS_00425154	XLOC_240172	lincRNA	329	chrC08	22329212	22329541	-
B. napus	TCONS_00310654	XLOC_172652	lincRNA	330	chrC04	44364760	44365090	+
B. napus	TCONS_00392219	XLOC_218320	lincRNA	330	chrC07	32486088	32486418	+
B. napus	TCONS_00114037	XLOC_058785	lincRNA	331	chrA07	4041132	4041463	+
B. napus	TCONS_00188578	XLOC_097482	lincRNA	331	chrAnn_random	7886355	7886686	+
B. napus	TCONS_00483096	XLOC_271167	lincRNA	332	chrCnn_random	49331813	49332145	+
B. napus	TCONS_00156429	XLOC_085986	lincRNA	333	chrA09	32159726	32160059	-
B. napus	TCONS_00314677	XLOC_178120	lincRNA	334	chrC04	33179053	33179387	-
B. napus	TCONS_00393592	XLOC_219824	lincRNA	336	chrC07	40816808	40817144	+
B. napus	TCONS_00155322	XLOC_084884	lincRNA	337	chrA09	26099559	26099896	-
B. napus	TCONS_00262055	XLOC_141765	lincRNA	340	chrC02_random	2608104	2608444	+
B. napus	TCONS_00038841	XLOC_022199	lincRNA	342	chrA03	19670907	19671249	+
B. napus	TCONS_00450617	XLOC_252813	lincRNA	342	chrC09	47258081	47258423	+
B. napus	TCONS_00039233	XLOC_022654	lincRNA	343	chrA03	22246018	22246361	+
B. napus	TCONS_00077614	XLOC_041433	lincRNA	343	chrA05	10458714	10459057	+
B. napus	TCONS_00486482	XLOC_276459	lincRNA	344	chrCnn_random	77577518	77577862	+
B. napus	TCONS_00116607	XLOC_061738	lincRNA	346	chrA07	21306057	21306403	+
B. napus	TCONS_00196628	XLOC_109147	lincRNA	346	chrAnn_random	31007190	31007536	-
B. napus	TCONS_00233633	XLOC_124862	lincRNA	346	chrC01_random	1919112	1919458	+
B. napus	TCONS_00021645	XLOC_013482	lincRNA	347	chrA02	854086	854433	-
B. napus	TCONS_00020386	XLOC_012074	lincRNA	347	chrA02	18070546	18070893	+
B. napus	TCONS_00307638	XLOC_168481	lincRNA	347	chrC04	16129999	16130346	+
B. napus	TCONS_00504915	XLOC_275937	lincRNA	347	chrCnn_random	74857791	74858138	+
B. napus	TCONS_00107849	XLOC_052503	anti-sense_lncRNA	348	chrA06	22667554	22667902	+
B. napus	TCONS_00047438	XLOC_021502	intronic_lncRNA	348	chrA03	15810949	15811297	+
B. napus	TCONS_00425731	XLOC_240895	lincRNA	348	chrC08	26764956	26765304	-
B. napus	TCONS_00485539	XLOC_274983	lincRNA	348	chrCnn_random	69791506	69791854	+
B. napus	TCONS_00024889	XLOC_017255	lincRNA	349	chrA02	24192640	24192989	-
B. napus	TCONS_00345445	XLOC_196228	lincRNA	349	chrC05	35405300	35405649	-
B. napus	TCONS_00187919	XLOC_096584	lincRNA	351	chrAnn_random	2011026	2011377	+
B. napus	TCONS_00493348	XLOC_286249	lincRNA	351	chrCnn_random	55339504	55339855	-
B. napus	TCONS_00099191	XLOC_054808	lincRNA	352	chrA06	11935336	11935688	-
B. napus	TCONS_00368033	XLOC_202534	lincRNA	353	chrC06	18236737	18237090	+
B. napus	TCONS_00188503	XLOC_097376	lincRNA	354	chrAnn_random	7181646	7182000	+
B. napus	TCONS_00174716	XLOC_090863	lincRNA	356	chrA10	13694018	13694374	+
B. napus	TCONS_00234682	XLOC_125021	lincRNA	357	chrC01_random	3084986	3085343	+
B. napus	TCONS_00080494	XLOC_044628	lincRNA	358	chrA05	6397190	6397548	-
B. napus	TCONS_00189686	XLOC_099065	lincRNA	358	chrAnn_random	17932247	17932605	+
B. napus	TCONS_00245569	XLOC_139225	lincRNA	360	chrC02	37304802	37305162	-
B. napus	TCONS_00023332	XLOC_015318	lincRNA	363	chrA02	11916446	11916809	-
B. napus	TCONS_00449604	XLOC_251656	lincRNA	363	chrC09	40832874	40833237	+
B. napus	TCONS_00315246	XLOC_178897	lincRNA	364	chrC04	38113373	38113737	-
B. napus	TCONS_00368026	XLOC_202525	lincRNA	364	chrC06	18192360	18192724	+
B. napus	TCONS_00151867	XLOC_080908	lincRNA	365	chrA09	33724570	33724935	+
B. napus	TCONS_00390563	XLOC_216138	lincRNA	366	chrC07	18395170	18395536	+
B. napus	TCONS_00495116	XLOC_288856	lincRNA	366	chrCnn_random	68954765	68955131	-
B. napus	TCONS_00187920	XLOC_096585	lincRNA	367	chrAnn_random	2013891	2014258	+
B. napus	TCONS_00191600	XLOC_101878	lincRNA	368	chrAnn_random	35529197	35529565	+
B. napus	TCONS_00314922	XLOC_178437	lincRNA	368	chrC04	35343357	35343725	-
B. napus	TCONS_00214827	XLOC_114991	lincRNA	369	chrC01	13031348	13031717	+
B. napus	TCONS_00023475	XLOC_015477	lincRNA	370	chrA02	12777316	12777686	-
B. napus	TCONS_00490264	XLOC_281764	lincRNA	371	chrCnn_random	29681429	29681800	-
B. napus	TCONS_00486161	XLOC_275936	lincRNA	371	chrCnn_random	74856342	74856713	+
B. napus	TCONS_00496113	XLOC_290348	lincRNA	371	chrCnn_random	76823506	76823877	-
B. napus	TCONS_00524545	XLOC_293998	lincRNA	371	chrUnn_random	2009358	2009729	-
B. napus	TCONS_00174088	XLOC_090194	lincRNA	372	chrA10	10480796	10481168	+
B. napus	TCONS_00192179	XLOC_102690	lincRNA	373	chrAnn_random	39939934	39940307	+
B. napus	TCONS_00241619	XLOC_133673	lincRNA	373	chrC02	1599102	1599475	-
B. napus	TCONS_00421471	XLOC_235157	lincRNA	373	chrC08	32624456	32624829	+
B. napus	TCONS_00343609	XLOC_193461	lincRNA	374	chrC05	18912336	18912710	-
B. napus	TCONS_00453351	XLOC_256267	lincRNA	374	chrC09	21994627	21995001	-
B. napus	TCONS_00484916	XLOC_274041	lincRNA	375	chrCnn_random	65031499	65031874	+
B. napus	TCONS_00024292	XLOC_016578	lincRNA	376	chrA02	19969429	19969805	-
B. napus	TCONS_00023324	XLOC_015303	lincRNA	378	chrA02	11778534	11778912	-
B. napus	TCONS_00302094	XLOC_163969	lincRNA	378	chrC03_random	1427915	1428293	+
B. napus	TCONS_00397491	XLOC_225243	lincRNA	379	chrC07	29654851	29655230	-
B. napus	TCONS_00388814	XLOC_213405	lincRNA	380	chrC07	1341900	1342280	+
B. napus	TCONS_00442975	XLOC_244564	lincRNA	383	chrC08_random	894126	894509	-
B. napus	TCONS_00197145	XLOC_109872	lincRNA	384	chrAnn_random	35415989	35416373	-
B. napus	TCONS_00524993	XLOC_294688	lincRNA	384	chrUnn_random	5815400	5815784	-
B. napus	TCONS_00037196	XLOC_020477	lincRNA	385	chrA03	10510870	10511255	+
B. napus	TCONS_00130974	XLOC_067249	lincRNA	385	chrA07_random	260737	261122	-
B. napus	TCONS_00474928	XLOC_262129	lincRNA	385	chrC09_random	239517	239902	-
B. napus	TCONS_00111979	XLOC_057452	intronic_lncRNA	386	chrA06_random	121410	121796	+
B. napus	TCONS_00475127	XLOC_262411	lincRNA	386	chrC09_random	1997235	1997621	-
B. napus	TCONS_00192079	XLOC_102550	lincRNA	388	chrAnn_random	39261005	39261393	+
B. napus	TCONS_00499692	XLOC_267618	lincRNA	389	chrCnn_random	29187091	29187480	+
B. napus	TCONS_00480329	XLOC_267059	lincRNA	390	chrCnn_random	25704208	25704598	+
B. napus	TCONS_00002698	XLOC_003226	intronic_lncRNA	392	chrA01	19153009	19153401	+
B. napus	TCONS_00018552	XLOC_009784	lincRNA	392	chrA02	2824192	2824584	+
B. napus	TCONS_00023331	XLOC_015317	lincRNA	392	chrA02	11915825	11916217	-
B. napus	TCONS_00023330	XLOC_015317	lincRNA	392	chrA02	11915825	11916217	-
B. napus	TCONS_00486622	XLOC_276673	lincRNA	395	chrCnn_random	78623896	78624291	+
B. napus	TCONS_00279512	XLOC_162151	lincRNA	396	chrC03	58701858	58702254	-
B. napus	TCONS_00454433	XLOC_258101	lincRNA	396	chrC09	33351765	33352161	-
B. napus	TCONS_00493093	XLOC_285845	lincRNA	396	chrCnn_random	52930690	52931086	-
B. napus	TCONS_00449831	XLOC_251925	lincRNA	397	chrC09	42435709	42436106	+
B. napus	TCONS_00079517	XLOC_043598	lincRNA	398	chrA05	374147	374545	-
B. napus	TCONS_00203197	XLOC_103414	lincRNA	398	chrAnn_random	43849028	43849426	+
B. napus	TCONS_00451425	XLOC_253670	lincRNA	398	chrC09	4085377	4085775	-
B. napus	TCONS_00490840	XLOC_282588	lincRNA	398	chrCnn_random	34187916	34188314	-
B. napus	TCONS_00482923	XLOC_270879	lincRNA	399	chrCnn_random	47650098	47650497	+
B. napus	TCONS_00173452	XLOC_089392	lincRNA	400	chrA10	5634645	5635045	+
B. napus	TCONS_00216247	XLOC_117099	lincRNA	400	chrC01	28861079	28861479	+
B. napus	TCONS_00099142	XLOC_054732	lincRNA	403	chrA06	11305101	11305504	-
B. napus	TCONS_00265520	XLOC_144138	lincRNA	403	chrC03	5721972	5722375	+
B. napus	TCONS_00175764	XLOC_091898	lincRNA	408	chrA10	851255	851663	-
B. napus	TCONS_00492796	XLOC_285443	lincRNA	409	chrCnn_random	50808627	50809036	-
B. napus	TCONS_00512920	XLOC_288467	lincRNA	409	chrCnn_random	66908746	66909155	-
B. napus	TCONS_00512919	XLOC_288467	lincRNA	409	chrCnn_random	66908746	66909155	-
B. napus	TCONS_00059551	XLOC_030543	lincRNA	410	chrA03_random	1097295	1097705	+
B. napus	TCONS_00176691	XLOC_093097	intronic_lncRNA	412	chrA10	8533738	8534150	-
B. napus	TCONS_00098590	XLOC_054113	lincRNA	412	chrA06	7000983	7001395	-
B. napus	TCONS_00177676	XLOC_094137	lincRNA	413	chrA10	13863037	13863450	-
B. napus	TCONS_00341535	XLOC_190844	lincRNA	413	chrC05	2617945	2618358	-
B. napus	TCONS_00134658	XLOC_070553	lincRNA	417	chrA08	17575629	17576046	+
B. napus	TCONS_00004299	XLOC_004854	lincRNA	419	chrA01	4367379	4367798	-
B. napus	TCONS_00080461	XLOC_044584	lincRNA	419	chrA05	5946545	5946964	-
B. napus	TCONS_00238625	XLOC_129305	lincRNA	420	chrC02	22511251	22511671	+
B. napus	TCONS_00108062	XLOC_053121	anti-sense_lncRNA	421	chrA06	1908933	1909354	-
B. napus	TCONS_00334029	XLOC_181819	lincRNA	421	chrC04_random	3737626	3738047	+
B. napus	TCONS_00485874	XLOC_275494	lincRNA	421	chrCnn_random	72585579	72586000	+
B. napus	TCONS_00193104	XLOC_104023	lincRNA	423	chrAnn_random	47184468	47184891	+
B. napus	TCONS_00075055	XLOC_039196	lincRNA	424	chrA04_random	413646	414070	+
B. napus	TCONS_00173472	XLOC_089417	lincRNA	426	chrA10	5774674	5775100	+
B. napus	TCONS_00446273	XLOC_246569	lincRNA	426	chrC09	7800951	7801377	+
B. napus	TCONS_00388750	XLOC_213312	lincRNA	427	chrC07	781882	782309	+
B. napus	TCONS_00220116	XLOC_122153	lincRNA	428	chrC01	25831042	25831470	-
B. napus	TCONS_00391912	XLOC_217962	lincRNA	428	chrC07	30313995	30314423	+
B. napus	TCONS_00391911	XLOC_217962	lincRNA	428	chrC07	30313995	30314423	+
B. napus	TCONS_00023342	XLOC_015324	lincRNA	429	chrA02	11920803	11921232	-
B. napus	TCONS_00243599	XLOC_136244	lincRNA	430	chrC02	18397525	18397955	-
B. napus	TCONS_00478266	XLOC_264276	lincRNA	431	chrCnn_random	8399791	8400222	+
B. napus	TCONS_00042075	XLOC_025747	lincRNA	432	chrA03	9148041	9148473	-
B. napus	TCONS_00215503	XLOC_115959	lincRNA	432	chrC01	19303341	19303773	+
B. napus	TCONS_00302312	XLOC_164311	lincRNA	433	chrC03_random	3385965	3386398	+
B. napus	TCONS_00424657	XLOC_239597	lincRNA	434	chrC08	19256102	19256536	-
B. napus	TCONS_00490823	XLOC_282557	lincRNA	435	chrCnn_random	34000762	34001197	-
B. napus	TCONS_00372009	XLOC_207867	lincRNA	436	chrC06	14840986	14841422	-
B. napus	TCONS_00486167	XLOC_275943	lincRNA	436	chrCnn_random	74923039	74923475	+
B. napus	TCONS_00019505	XLOC_010872	lincRNA	439	chrA02	9761915	9762354	+
B. napus	TCONS_00272823	XLOC_153591	lincRNA	439	chrC03	3839520	3839959	-
B. napus	TCONS_00187901	XLOC_096553	lincRNA	440	chrAnn_random	1862290	1862730	+
B. napus	TCONS_00196207	XLOC_108529	lincRNA	440	chrAnn_random	27649591	27650031	-
B. napus	TCONS_00278452	XLOC_160812	intronic_lncRNA	441	chrC03	48993959	48994400	-
B. napus	TCONS_00066019	XLOC_036238	lincRNA	441	chrA04	3033149	3033590	-
B. napus	TCONS_00089174	XLOC_044618	lincRNA	441	chrA05	6329965	6330406	-
B. napus	TCONS_00092498	XLOC_048450	lincRNA	441	chrA05_random	1751707	1752148	-
B. napus	TCONS_00193501	XLOC_104621	lincRNA	442	chrAnn_random	1862291	1862733	-
B. napus	TCONS_00475269	XLOC_262655	lincRNA	442	chrC09_random	3321562	3322004	-
B. napus	TCONS_00484466	XLOC_273288	lincRNA	442	chrCnn_random	61010077	61010519	+
B. napus	TCONS_00346732	XLOC_182889	lincRNA	444	chrC05	578239	578683	+
B. napus	TCONS_00486519	XLOC_276505	lincRNA	444	chrCnn_random	77793868	77794312	+
B. napus	TCONS_00306813	XLOC_167326	lincRNA	445	chrC04	7885692	7886137	+
B. napus	TCONS_00059475	XLOC_030468	lincRNA	446	chrA03_random	757268	757714	+
B. napus	TCONS_00368416	XLOC_203009	lincRNA	447	chrC06	21723366	21723813	+
B. napus	TCONS_00477451	XLOC_263182	lincRNA	447	chrCnn_random	1415403	1415850	+
B. napus	TCONS_00477872	XLOC_263736	anti-sense_lncRNA	448	chrCnn_random	5421874	5422322	+
B. napus	TCONS_00422413	XLOC_236201	lincRNA	448	chrC08	694115	694563	-
B. napus	TCONS_00484667	XLOC_273630	lincRNA	448	chrCnn_random	62964384	62964832	+
B. napus	TCONS_00036465	XLOC_019720	lincRNA	449	chrA03	6476650	6477099	+
B. napus	TCONS_00193759	XLOC_104969	lincRNA	449	chrAnn_random	4331997	4332446	-
B. napus	TCONS_00339661	XLOC_188706	lincRNA	449	chrC05	34165921	34166370	+
B. napus	TCONS_00420951	XLOC_234607	lincRNA	449	chrC08	29552417	29552866	+
B. napus	TCONS_00312074	XLOC_174340	lincRNA	450	chrC04	6581501	6581951	-
B. napus	TCONS_00487684	XLOC_278093	lincRNA	450	chrCnn_random	6823594	6824044	-
B. napus	TCONS_00067673	XLOC_038234	intronic_lncRNA	451	chrA04	16102040	16102491	-
B. napus	TCONS_00238561	XLOC_129224	lincRNA	452	chrC02	22249455	22249907	+
B. napus	TCONS_00483690	XLOC_272084	lincRNA	452	chrCnn_random	54703237	54703689	+
B. napus	TCONS_00486439	XLOC_276406	lincRNA	452	chrCnn_random	77269539	77269991	+
B. napus	TCONS_00393389	XLOC_219611	lincRNA	453	chrC07	39774866	39775319	+
B. napus	TCONS_00023336	XLOC_015320	lincRNA	454	chrA02	11918726	11919180	-
B. napus	TCONS_00527234	XLOC_293024	lincRNA	455	chrUnn_random	4935579	4936034	+
B. napus	TCONS_00170932	XLOC_088211	intronic_lncRNA	456	chrA09_random	2735374	2735830	-
B. napus	TCONS_00198468	XLOC_111907	lincRNA	456	chrAnn_random	46520801	46521257	-
B. napus	TCONS_00302691	XLOC_164856	lincRNA	456	chrC03_random	90743	91199	-
B. napus	TCONS_00483847	XLOC_272319	lincRNA	456	chrCnn_random	56079137	56079593	+
B. napus	TCONS_00213970	XLOC_113987	lincRNA	459	chrC01	6462903	6463362	+
B. napus	TCONS_00149256	XLOC_078078	lincRNA	460	chrA09	17611742	17612202	+
B. napus	TCONS_00390444	XLOC_215962	lincRNA	461	chrC07	17318026	17318487	+
B. napus	TCONS_00370767	XLOC_206028	lincRNA	462	chrC06	3164599	3165061	-
B. napus	TCONS_00366823	XLOC_200655	anti-sense_lncRNA	463	chrC06	6823946	6824409	+
B. napus	TCONS_00075405	XLOC_039601	lincRNA	463	chrA04_random	1111760	1112223	-
B. napus	TCONS_00245831	XLOC_139639	lincRNA	464	chrC02	39570141	39570605	-
B. napus	TCONS_00367753	XLOC_202102	lincRNA	465	chrC06	15594805	15595270	+
B. napus	TCONS_00192957	XLOC_103818	lincRNA	466	chrAnn_random	46046705	46047171	+
B. napus	TCONS_00312590	XLOC_175083	lincRNA	466	chrC04	11106841	11107307	-
B. napus	TCONS_00035427	XLOC_018638	lincRNA	470	chrA03	1207229	1207699	+
B. napus	TCONS_00391213	XLOC_217099	lincRNA	470	chrC07	24756546	24757016	+
B. napus	TCONS_00474490	XLOC_261458	lincRNA	470	chrC09_random	1114618	1115088	+
B. napus	TCONS_00493574	XLOC_286575	anti-sense_lncRNA	473	chrCnn_random	57209668	57210141	-
B. napus	TCONS_00215574	XLOC_116075	lincRNA	473	chrC01	20773364	20773837	+
B. napus	TCONS_00445765	XLOC_245961	lincRNA	473	chrC09	4188319	4188792	+
B. napus	TCONS_00373176	XLOC_209361	anti-sense_lncRNA	476	chrC06	24689031	24689507	-
B. napus	TCONS_00064360	XLOC_034371	lincRNA	476	chrA04	10576387	10576863	+
B. napus	TCONS_00334741	XLOC_181900	lincRNA	477	chrC04_random	4164051	4164528	+
B. napus	TCONS_00191452	XLOC_101630	lincRNA	478	chrAnn_random	34034951	34035429	+
B. napus	TCONS_00367752	XLOC_202102	lincRNA	478	chrC06	15594792	15595270	+
B. napus	TCONS_00353023	XLOC_192310	anti-sense_lncRNA	479	chrC05	11773651	11774130	-
B. napus	TCONS_00265852	XLOC_144518	lincRNA	479	chrC03	8038705	8039184	+
B. napus	TCONS_00187178	XLOC_095536	lincRNA	480	chrA10_random	1319826	1320306	+
B. napus	TCONS_00237650	XLOC_127880	lincRNA	481	chrC02	13154490	13154971	+
B. napus	TCONS_00283041	XLOC_148076	lincRNA	481	chrC03	30795414	30795895	+
B. napus	TCONS_00388781	XLOC_213354	lincRNA	482	chrC07	964133	964615	+
B. napus	TCONS_00452730	XLOC_255375	lincRNA	482	chrC09	16407454	16407936	-
B. napus	TCONS_00397887	XLOC_225704	lincRNA	483	chrC07	32892222	32892705	-
B. napus	TCONS_00383166	XLOC_201905	lincRNA	484	chrC06	14689842	14690326	+
B. napus	TCONS_00275929	XLOC_157153	lincRNA	486	chrC03	26175470	26175956	-
B. napus	TCONS_00198315	XLOC_111640	lincRNA	487	chrAnn_random	44978383	44978870	-
B. napus	TCONS_00268826	XLOC_148015	lincRNA	487	chrC03	30366565	30367052	+
B. napus	TCONS_00313381	XLOC_176269	lincRNA	488	chrC04	20790177	20790665	-
B. napus	TCONS_00454941	XLOC_258813	intronic_lncRNA	489	chrC09	37797107	37797596	-
B. napus	TCONS_00023009	XLOC_014951	lincRNA	490	chrA02	9546391	9546881	-
B. napus	TCONS_00486872	XLOC_277052	lincRNA	490	chrCnn_random	80606721	80607211	+
B. napus	TCONS_00094968	XLOC_050178	lincRNA	491	chrA06	8009748	8010239	+
B. napus	TCONS_00151110	XLOC_080122	lincRNA	491	chrA09	29741832	29742323	+
B. napus	TCONS_00442600	XLOC_244038	lincRNA	492	chrC08_random	2540093	2540585	+
B. napus	TCONS_00452394	XLOC_254923	lincRNA	494	chrC09	12956599	12957093	-
B. napus	TCONS_00035493	XLOC_018704	lincRNA	496	chrA03	1497599	1498095	+
B. napus	TCONS_00426061	XLOC_241258	lincRNA	497	chrC08	29026294	29026791	-
B. napus	TCONS_00372448	XLOC_208488	lincRNA	498	chrC06	19105317	19105815	-
B. napus	TCONS_00040467	XLOC_024105	lincRNA	499	chrA03	1074094	1074593	-
B. napus	TCONS_00419443	XLOC_232759	lincRNA	500	chrC08	18031625	18032125	+
B. napus	TCONS_00480001	XLOC_266572	lincRNA	503	chrCnn_random	23083881	23084384	+
B. napus	TCONS_00059364	XLOC_030350	lincRNA	504	chrA03_random	248236	248740	+
B. napus	TCONS_00250767	XLOC_132338	lincRNA	506	chrC02	39917572	39918078	+
B. napus	TCONS_00269420	XLOC_148837	lincRNA	506	chrC03	35804331	35804837	+
B. napus	TCONS_00316043	XLOC_179878	lincRNA	506	chrC04	44508376	44508882	-
B. napus	TCONS_00491032	XLOC_282856	anti-sense_lncRNA	507	chrCnn_random	35588811	35589318	-
B. napus	TCONS_00516738	XLOC_275689	lincRNA	507	chrCnn_random	73528988	73529495	+
B. napus	TCONS_00002947	XLOC_003514	lincRNA	508	chrA01	20637450	20637958	+
B. napus	TCONS_00001787	XLOC_001937	lincRNA	511	chrA01	9978507	9979018	+
B. napus	TCONS_00220109	XLOC_122139	lincRNA	512	chrC01	25578713	25579225	-
B. napus	TCONS_00402750	XLOC_217993	lincRNA	514	chrC07	30550733	30551247	+
B. napus	TCONS_00233858	XLOC_125184	lincRNA	515	chrC01_random	4179388	4179903	+
B. napus	TCONS_00453749	XLOC_256948	lincRNA	515	chrC09	25729176	25729691	-
B. napus	TCONS_00486662	XLOC_276747	lincRNA	518	chrCnn_random	78957585	78958103	+
B. napus	TCONS_00246264	XLOC_140249	lincRNA	519	chrC02	43017219	43017738	-
B. napus	TCONS_00021666	XLOC_013503	lincRNA	520	chrA02	950947	951467	-
B. napus	TCONS_00271466	XLOC_152043	lincRNA	520	chrC03	54688411	54688931	+
B. napus	TCONS_00276537	XLOC_157989	lincRNA	521	chrC03	32114036	32114557	-
B. napus	TCONS_00484993	XLOC_274167	lincRNA	523	chrCnn_random	65668925	65669448	+
B. napus	TCONS_00118148	XLOC_063535	lincRNA	524	chrA07	9161597	9162121	-
B. napus	TCONS_00488122	XLOC_278704	lincRNA	524	chrCnn_random	10461879	10462403	-
B. napus	TCONS_00496432	XLOC_290864	lincRNA	525	chrCnn_random	79338442	79338967	-
B. napus	TCONS_00239825	XLOC_131244	lincRNA	526	chrC02	33614674	33615200	+
B. napus	TCONS_00023008	XLOC_014951	lincRNA	527	chrA02	9546370	9546897	-
B. napus	TCONS_00219252	XLOC_120807	lincRNA	527	chrC01	15092644	15093171	-
B. napus	TCONS_00116832	XLOC_061979	lincRNA	528	chrA07	22452902	22453430	+
B. napus	TCONS_00023579	XLOC_015592	lincRNA	530	chrA02	14021912	14022442	-
B. napus	TCONS_00277793	XLOC_159926	lincRNA	531	chrC03	44131850	44132381	-
B. napus	TCONS_00489910	XLOC_281275	lincRNA	531	chrCnn_random	26841063	26841594	-
B. napus	TCONS_00154384	XLOC_083805	lincRNA	533	chrA09	19289644	19290177	-
B. napus	TCONS_00233649	XLOC_124886	lincRNA	533	chrC01_random	2153864	2154397	+
B. napus	TCONS_00494330	XLOC_287700	lincRNA	533	chrCnn_random	62880408	62880941	-
B. napus	TCONS_00096040	XLOC_051467	lincRNA	536	chrA06	17246973	17247509	+
B. napus	TCONS_00448225	XLOC_249575	lincRNA	537	chrC09	27114251	27114788	+
B. napus	TCONS_00525105	XLOC_294877	lincRNA	537	chrUnn_random	6849658	6850195	-
B. napus	TCONS_00314850	XLOC_178357	lincRNA	538	chrC04	34924898	34925436	-
B. napus	TCONS_00082245	XLOC_046688	anti-sense_lncRNA	540	chrA05	20067095	20067635	-
B. napus	TCONS_00219558	XLOC_121239	lincRNA	540	chrC01	18145304	18145844	-
B. napus	TCONS_00417778	XLOC_229951	lincRNA	540	chrC08	2249269	2249809	+
B. napus	TCONS_00310109	XLOC_171945	anti-sense_lncRNA	541	chrC04	40001426	40001967	+
B. napus	TCONS_00194854	XLOC_106561	lincRNA	541	chrAnn_random	15023613	15024154	-
B. napus	TCONS_00524008	XLOC_293175	lincRNA	541	chrUnn_random	5737939	5738480	+
B. napus	TCONS_00018915	XLOC_010198	lincRNA	542	chrA02	5343160	5343702	+
B. napus	TCONS_00215588	XLOC_116088	lincRNA	542	chrC01	20884326	20884868	+
B. napus	TCONS_00467704	XLOC_250511	lincRNA	542	chrC09	33276252	33276794	+
B. napus	TCONS_00467705	XLOC_250511	lincRNA	542	chrC09	33276252	33276794	+
B. napus	TCONS_00448776	XLOC_250511	lincRNA	542	chrC09	33276252	33276794	+
B. napus	TCONS_00005195	XLOC_005788	lincRNA	544	chrA01	9733249	9733793	-
B. napus	TCONS_00174379	XLOC_090510	anti-sense_lncRNA	545	chrA10	12084497	12085042	+
B. napus	TCONS_00490396	XLOC_281957	lincRNA	545	chrCnn_random	30709132	30709677	-
B. napus	TCONS_00130626	XLOC_066856	lincRNA	546	chrA07_random	199442	199988	+
B. napus	TCONS_00241247	XLOC_133287	lincRNA	550	chrC02	45479132	45479682	+
B. napus	TCONS_00247735	XLOC_127493	anti-sense_lncRNA	551	chrC02	10405991	10406542	+
B. napus	TCONS_00037822	XLOC_021125	lincRNA	551	chrA03	13971690	13972241	+
B. napus	TCONS_00043316	XLOC_026989	lincRNA	551	chrA03	15740925	15741476	-
B. napus	TCONS_00077694	XLOC_041528	lincRNA	554	chrA05	11277479	11278033	+
B. napus	TCONS_00023333	XLOC_015318	lincRNA	556	chrA02	11916446	11917002	-
B. napus	TCONS_00153185	XLOC_082335	lincRNA	556	chrA09	8810344	8810900	-
B. napus	TCONS_00239651	XLOC_130962	lincRNA	556	chrC02	31774225	31774781	+
B. napus	TCONS_00496505	XLOC_290984	lincRNA	557	chrCnn_random	79932383	79932940	-
B. napus	TCONS_00493440	XLOC_286376	lincRNA	558	chrCnn_random	56132346	56132904	-
B. napus	TCONS_00016692	XLOC_008563	lincRNA	559	chrA01_random	1750138	1750697	+
B. napus	TCONS_00241830	XLOC_133911	lincRNA	560	chrC02	3132273	3132833	-
B. napus	TCONS_00191640	XLOC_101936	lincRNA	561	chrAnn_random	35892756	35893317	+
B. napus	TCONS_00221222	XLOC_123716	lincRNA	561	chrC01	36764284	36764845	-
B. napus	TCONS_00313861	XLOC_176952	lincRNA	561	chrC04	25088949	25089510	-
B. napus	TCONS_00443345	XLOC_245131	lincRNA	561	chrC08_random	4343065	4343626	-
B. napus	TCONS_00098469	XLOC_053983	lincRNA	566	chrA06	6362154	6362720	-
B. napus	TCONS_00369399	XLOC_204320	lincRNA	566	chrC06	29824568	29825134	+
B. napus	TCONS_00193096	XLOC_104010	lincRNA	567	chrAnn_random	47106172	47106739	+
B. napus	TCONS_00190499	XLOC_100263	lincRNA	568	chrAnn_random	25681088	25681656	+
B. napus	TCONS_00019250	XLOC_010579	lincRNA	571	chrA02	7862339	7862910	+
B. napus	TCONS_00177016	XLOC_093430	lincRNA	571	chrA10	10465503	10466074	-
B. napus	TCONS_00188897	XLOC_097923	lincRNA	571	chrAnn_random	10975622	10976193	+
B. napus	TCONS_00405979	XLOC_222871	lincRNA	571	chrC07	14416352	14416923	-
B. napus	TCONS_00423467	XLOC_237818	lincRNA	571	chrC08	9529669	9530240	-
B. napus	TCONS_00453193	XLOC_256051	lincRNA	571	chrC09	20837234	20837805	-
B. napus	TCONS_00502590	XLOC_272083	lincRNA	571	chrCnn_random	54702613	54703184	+
B. napus	TCONS_00496414	XLOC_290824	lincRNA	572	chrCnn_random	79137505	79138077	-
B. napus	TCONS_00194472	XLOC_105959	lincRNA	573	chrAnn_random	10975622	10976195	-
B. napus	TCONS_00394188	XLOC_220459	lincRNA	573	chrC07	44520542	44521115	+
B. napus	TCONS_00313947	XLOC_177073	intronic_lncRNA	574	chrC04	25799807	25800381	-
B. napus	TCONS_00451128	XLOC_253324	lincRNA	574	chrC09	1849294	1849868	-
B. napus	TCONS_00476199	XLOC_262413	lincRNA	575	chrC09_random	1998270	1998845	-
B. napus	TCONS_00368535	XLOC_203152	lincRNA	579	chrC06	22239847	22240426	+
B. napus	TCONS_00483688	XLOC_272083	lincRNA	579	chrCnn_random	54702607	54703186	+
B. napus	TCONS_00483687	XLOC_272083	lincRNA	579	chrCnn_random	54702607	54703186	+
B. napus	TCONS_00451683	XLOC_253960	lincRNA	581	chrC09	6077906	6078487	-
B. napus	TCONS_00486187	XLOC_275978	lincRNA	581	chrCnn_random	75108070	75108651	+
B. napus	TCONS_00344588	XLOC_195072	lincRNA	582	chrC05	28106226	28106808	-
B. napus	TCONS_00344589	XLOC_195072	lincRNA	582	chrC05	28106226	28106808	-
B. napus	TCONS_00384632	XLOC_210868	lincRNA	583	chrC06	34165586	34166169	-
B. napus	TCONS_00454485	XLOC_258159	lincRNA	583	chrC09	33703779	33704362	-
B. napus	TCONS_00454486	XLOC_258159	lincRNA	583	chrC09	33703779	33704362	-
B. napus	TCONS_00238013	XLOC_128423	lincRNA	584	chrC02	16829126	16829710	+
B. napus	TCONS_00005821	XLOC_006632	lincRNA	585	chrA01	15747956	15748541	-
B. napus	TCONS_00215909	XLOC_116646	lincRNA	590	chrC01	25572092	25572682	+
B. napus	TCONS_00285516	XLOC_151920	lincRNA	590	chrC03	53685787	53686377	+
B. napus	TCONS_00448437	XLOC_249946	lincRNA	590	chrC09	29652885	29653475	+
B. napus	TCONS_00523557	XLOC_292482	lincRNA	591	chrUnn_random	1997012	1997603	+
B. napus	TCONS_00191281	XLOC_101399	lincRNA	592	chrAnn_random	32737277	32737869	+
B. napus	TCONS_00341528	XLOC_190836	lincRNA	592	chrC05	2573942	2574534	-
B. napus	TCONS_00336875	XLOC_184475	anti-sense_lncRNA	593	chrC05	9727772	9728365	+
B. napus	TCONS_00192421	XLOC_103060	lincRNA	595	chrAnn_random	41943536	41944131	+
B. napus	TCONS_00366964	XLOC_200845	lincRNA	595	chrC06	7966149	7966744	+
B. napus	TCONS_00397537	XLOC_225294	lincRNA	595	chrC07	29967697	29968292	-
B. napus	TCONS_00442475	XLOC_243876	lincRNA	599	chrC08_random	1705410	1706009	+
B. napus	TCONS_00196978	XLOC_109639	lincRNA	600	chrAnn_random	34038522	34039122	-
B. napus	TCONS_00195468	XLOC_107451	lincRNA	601	chrAnn_random	20331576	20332177	-
B. napus	TCONS_00273441	XLOC_154229	lincRNA	603	chrC03	7525513	7526116	-
B. napus	TCONS_00075862	XLOC_039343	anti-sense_lncRNA	605	chrA04_random	1268144	1268749	+
B. napus	TCONS_00273097	XLOC_153856	lincRNA	605	chrC03	5212213	5212818	-
B. napus	TCONS_00342106	XLOC_191465	lincRNA	607	chrC05	6630680	6631287	-
B. napus	TCONS_00397107	XLOC_224771	lincRNA	608	chrC07	26791334	26791942	-
B. napus	TCONS_00416077	XLOC_229045	lincRNA	608	chrC07_random	422933	423541	-
B. napus	TCONS_00486836	XLOC_277003	lincRNA	608	chrCnn_random	80321139	80321747	+
B. napus	TCONS_00311734	XLOC_173884	anti-sense_lncRNA	609	chrC04	3592485	3593094	-
B. napus	TCONS_00016910	XLOC_008816	lincRNA	609	chrA01_random	462933	463542	-
B. napus	TCONS_00094971	XLOC_050180	lincRNA	615	chrA06	8011980	8012595	+
B. napus	TCONS_00037537	XLOC_020857	lincRNA	618	chrA03	12537647	12538265	+
B. napus	TCONS_00446341	XLOC_246647	lincRNA	618	chrC09	8179164	8179782	+
B. napus	TCONS_00310404	XLOC_172367	lincRNA	620	chrC04	42630366	42630986	+
B. napus	TCONS_00038896	XLOC_022261	lincRNA	623	chrA03	20002436	20003059	+
B. napus	TCONS_00475128	XLOC_262413	lincRNA	623	chrC09_random	1998221	1998844	-
B. napus	TCONS_00126458	XLOC_060152	anti-sense_lncRNA	625	chrA07	13003352	13003977	+
B. napus	TCONS_00495361	XLOC_289217	lincRNA	627	chrCnn_random	70850889	70851516	-
B. napus	TCONS_00210738	XLOC_111297	lincRNA	629	chrAnn_random	42976305	42976934	-
B. napus	TCONS_00223456	XLOC_115895	lincRNA	632	chrC01	18539703	18540335	+
B. napus	TCONS_00478318	XLOC_264331	lincRNA	632	chrCnn_random	8693656	8694288	+
B. napus	TCONS_00523639	XLOC_292631	lincRNA	632	chrUnn_random	2723855	2724487	+
B. napus	TCONS_00447957	XLOC_249140	lincRNA	633	chrC09	24709158	24709791	+
B. napus	TCONS_00447959	XLOC_249140	lincRNA	633	chrC09	24709158	24709791	+
B. napus	TCONS_00447956	XLOC_249140	lincRNA	633	chrC09	24709158	24709791	+
B. napus	TCONS_00479325	XLOC_265678	lincRNA	633	chrCnn_random	17756707	17757340	+
B. napus	TCONS_00064219	XLOC_034199	lincRNA	635	chrA04	9536052	9536687	+
B. napus	TCONS_00166033	XLOC_082335	lincRNA	635	chrA09	8810343	8810978	-
B. napus	TCONS_00153186	XLOC_082335	lincRNA	635	chrA09	8810343	8810978	-
B. napus	TCONS_00422611	XLOC_236432	lincRNA	636	chrC08	2050339	2050975	-
B. napus	TCONS_00270048	XLOC_149958	lincRNA	637	chrC03	42121964	42122601	+
B. napus	TCONS_00525138	XLOC_294933	lincRNA	637	chrUnn_random	7087735	7088372	-
B. napus	TCONS_00525139	XLOC_294933	lincRNA	637	chrUnn_random	7087735	7088372	-
B. napus	TCONS_00215583	XLOC_116086	lincRNA	638	chrC01	20868299	20868937	+
B. napus	TCONS_00236873	XLOC_126789	lincRNA	638	chrC02	5132075	5132713	+
B. napus	TCONS_00245767	XLOC_139542	lincRNA	641	chrC02	39005078	39005719	-
B. napus	TCONS_00170554	XLOC_087725	lincRNA	642	chrA09_random	4126929	4127571	+
B. napus	TCONS_00296167	XLOC_157273	lincRNA	642	chrC03	27167797	27168439	-
B. napus	TCONS_00394767	XLOC_221323	lincRNA	642	chrC07	4540680	4541322	-
B. napus	TCONS_00063810	XLOC_033621	lincRNA	644	chrA04	6057267	6057911	+
B. napus	TCONS_00239512	XLOC_130745	lincRNA	644	chrC02	30803422	30804066	+
B. napus	TCONS_00000644	XLOC_000677	lincRNA	645	chrA01	2999345	2999990	+
B. napus	TCONS_00451196	XLOC_253408	lincRNA	645	chrC09	2282544	2283189	-
B. napus	TCONS_00458104	XLOC_247642	lincRNA	646	chrC09	15389298	15389944	+
B. napus	TCONS_00099079	XLOC_054644	lincRNA	647	chrA06	10515890	10516537	-
B. napus	TCONS_00245333	XLOC_138913	lincRNA	647	chrC02	35465738	35466385	-
B. napus	TCONS_00423345	XLOC_237627	lincRNA	647	chrC08	8558343	8558990	-
B. napus	TCONS_00080485	XLOC_044618	lincRNA	649	chrA05	6329692	6330341	-
B. napus	TCONS_00188882	XLOC_097898	lincRNA	650	chrAnn_random	10816663	10817313	+
B. napus	TCONS_00060307	XLOC_031654	anti-sense_lncRNA	652	chrA03_random	820002	820654	-
B. napus	TCONS_00446639	XLOC_247085	lincRNA	652	chrC09	11049757	11050409	+
B. napus	TCONS_00063821	XLOC_033631	anti-sense_lncRNA	655	chrA04	6110523	6111178	+
B. napus	TCONS_00244356	XLOC_137308	lincRNA	656	chrC02	26038965	26039621	-
B. napus	TCONS_00342886	XLOC_192439	lincRNA	656	chrC05	12580194	12580850	-
B. napus	TCONS_00501355	XLOC_270215	lincRNA	659	chrCnn_random	43777435	43778094	+
B. napus	TCONS_00188881	XLOC_097898	lincRNA	661	chrAnn_random	10816667	10817328	+
B. napus	TCONS_00525288	XLOC_295160	lincRNA	661	chrUnn_random	8193132	8193793	-
B. napus	TCONS_00233822	XLOC_125143	lincRNA	662	chrC01_random	3810772	3811434	+
B. napus	TCONS_00239732	XLOC_131102	lincRNA	662	chrC02	32653385	32654047	+
B. napus	TCONS_00307448	XLOC_168223	lincRNA	662	chrC04	14066595	14067257	+
B. napus	TCONS_00482907	XLOC_270854	lincRNA	662	chrCnn_random	47487670	47488332	+
B. napus	TCONS_00396931	XLOC_224541	lincRNA	667	chrC07	24997806	24998473	-
B. napus	TCONS_00246378	XLOC_140405	lincRNA	668	chrC02	44222782	44223450	-
B. napus	TCONS_00265536	XLOC_144150	lincRNA	668	chrC03	5743266	5743934	+
B. napus	TCONS_00265535	XLOC_144150	lincRNA	668	chrC03	5743266	5743934	+
B. napus	TCONS_00044427	XLOC_028187	anti-sense_lncRNA	669	chrA03	22723270	22723939	-
B. napus	TCONS_00151664	XLOC_080710	lincRNA	671	chrA09	32831039	32831710	+
B. napus	TCONS_00220337	XLOC_122455	lincRNA	671	chrC01	28252745	28253416	-
B. napus	TCONS_00451089	XLOC_253290	lincRNA	675	chrC09	1631301	1631976	-
B. napus	TCONS_00214324	XLOC_114366	lincRNA	676	chrC01	9006413	9007089	+
B. napus	TCONS_00246241	XLOC_140220	lincRNA	678	chrC02	42770567	42771245	-
B. napus	TCONS_00309483	XLOC_171131	lincRNA	678	chrC04	34549266	34549944	+
B. napus	TCONS_00114429	XLOC_059335	anti-sense_lncRNA	680	chrA07	7684860	7685540	+
B. napus	TCONS_00239513	XLOC_130745	lincRNA	682	chrC02	30803358	30804040	+
B. napus	TCONS_00366165	XLOC_199768	lincRNA	682	chrC06	806453	807135	+
B. napus	TCONS_00506555	XLOC_278454	lincRNA	682	chrCnn_random	8956309	8956991	-
B. napus	TCONS_00175951	XLOC_092090	anti-sense_lncRNA	683	chrA10	1764641	1765324	-
B. napus	TCONS_00142545	XLOC_069669	anti-sense_lncRNA	685	chrA08	13152377	13153062	+
B. napus	TCONS_00268541	XLOC_147639	lincRNA	685	chrC03	27962069	27962754	+
B. napus	TCONS_00249305	XLOC_130008	anti-sense_lncRNA	686	chrC02	26944024	26944710	+
B. napus	TCONS_00120019	XLOC_065541	lincRNA	687	chrA07	20572548	20573235	-
B. napus	TCONS_00242451	XLOC_134637	lincRNA	687	chrC02	7582343	7583030	-
B. napus	TCONS_00483257	XLOC_271415	lincRNA	687	chrCnn_random	50683072	50683759	+
B. napus	TCONS_00483859	XLOC_272331	lincRNA	688	chrCnn_random	56124194	56124882	+
B. napus	TCONS_00483858	XLOC_272331	lincRNA	688	chrCnn_random	56124194	56124882	+
B. napus	TCONS_00389149	XLOC_213981	lincRNA	689	chrC07	4660117	4660806	+
B. napus	TCONS_00080558	XLOC_044714	lincRNA	690	chrA05	7077065	7077755	-
B. napus	TCONS_00040840	XLOC_024477	lincRNA	691	chrA03	2616258	2616949	-
B. napus	TCONS_00202047	XLOC_101490	lincRNA	693	chrAnn_random	33276702	33277395	+
B. napus	TCONS_00262839	XLOC_142965	lincRNA	693	chrC02_random	4516618	4517311	-
B. napus	TCONS_00446802	XLOC_247323	lincRNA	693	chrC09	12901223	12901916	+
B. napus	TCONS_00215324	XLOC_115652	lincRNA	694	chrC01	16741983	16742677	+
B. napus	TCONS_00236480	XLOC_126348	lincRNA	695	chrC02	2589043	2589738	+
B. napus	TCONS_00486871	XLOC_277051	lincRNA	695	chrCnn_random	80603763	80604458	+
B. napus	TCONS_00131856	XLOC_066856	lincRNA	696	chrA07_random	199445	200141	+
B. napus	TCONS_00131855	XLOC_066856	lincRNA	696	chrA07_random	199445	200141	+
B. napus	TCONS_00446104	XLOC_246362	lincRNA	696	chrC09	6486868	6487564	+
B. napus	TCONS_00333608	XLOC_182658	lincRNA	698	chrC04_random	4027210	4027908	-
B. napus	TCONS_00100832	XLOC_056624	lincRNA	700	chrA06	23214602	23215302	-
B. napus	TCONS_00395930	XLOC_223092	lincRNA	700	chrC07	15893613	15894313	-
B. napus	TCONS_00447495	XLOC_248341	lincRNA	700	chrC09	19969272	19969972	+
B. napus	TCONS_00395932	XLOC_223092	lincRNA	702	chrC07	15893613	15894315	-
B. napus	TCONS_00390280	XLOC_215744	lincRNA	702	chrC07	16132778	16133480	+
B. napus	TCONS_00118171	XLOC_063563	lincRNA	703	chrA07	9330474	9331177	-
B. napus	TCONS_00135696	XLOC_071812	lincRNA	703	chrA08	6682656	6683359	-
B. napus	TCONS_00366962	XLOC_200845	lincRNA	703	chrC06	7966016	7966719	+
B. napus	TCONS_00366963	XLOC_200845	lincRNA	703	chrC06	7966016	7966719	+
B. napus	TCONS_00005110	XLOC_005688	lincRNA	704	chrA01	9117217	9117921	-
B. napus	TCONS_00191580	XLOC_101844	lincRNA	704	chrAnn_random	35315125	35315829	+
B. napus	TCONS_00243026	XLOC_135390	lincRNA	707	chrC02	12731470	12732177	-
B. napus	TCONS_00238614	XLOC_129299	lincRNA	707	chrC02	22488080	22488787	+
B. napus	TCONS_00190897	XLOC_100897	lincRNA	709	chrAnn_random	29807511	29808220	+
B. napus	TCONS_00422724	XLOC_236602	lincRNA	710	chrC08	2899173	2899883	-
B. napus	TCONS_00422722	XLOC_236602	lincRNA	710	chrC08	2899173	2899883	-
B. napus	TCONS_00417952	XLOC_230248	lincRNA	711	chrC08	3858072	3858783	+
B. napus	TCONS_00071253	XLOC_037460	lincRNA	712	chrA04	11491777	11492489	-
B. napus	TCONS_00066976	XLOC_037460	lincRNA	712	chrA04	11491777	11492489	-
B. napus	TCONS_00064704	XLOC_034761	lincRNA	713	chrA04	13301800	13302513	+
B. napus	TCONS_00342271	XLOC_191660	lincRNA	713	chrC05	7797035	7797748	-
B. napus	TCONS_00525186	XLOC_294999	lincRNA	713	chrUnn_random	7383664	7384377	-
B. napus	TCONS_00135924	XLOC_072071	anti-sense_lncRNA	715	chrA08	8508470	8509185	-
B. napus	TCONS_00367210	XLOC_201274	lincRNA	715	chrC06	10394596	10395311	+
B. napus	TCONS_00311047	XLOC_173114	lincRNA	716	chrC04	47223187	47223903	+
B. napus	TCONS_00078992	XLOC_043058	lincRNA	719	chrA05	20580523	20581242	+
B. napus	TCONS_00244061	XLOC_136862	lincRNA	720	chrC02	22955393	22956113	-
B. napus	TCONS_00189334	XLOC_098524	lincRNA	722	chrAnn_random	14701817	14702539	+
B. napus	TCONS_00276390	XLOC_157788	anti-sense_lncRNA	723	chrC03	30816659	30817382	-
B. napus	TCONS_00243685	XLOC_136364	lincRNA	723	chrC02	19215350	19216073	-
B. napus	TCONS_00491282	XLOC_283235	lincRNA	727	chrCnn_random	37856538	37857265	-
B. napus	TCONS_00100289	XLOC_056079	lincRNA	729	chrA06	20279929	20280658	-
B. napus	TCONS_00191340	XLOC_101490	lincRNA	729	chrAnn_random	33276650	33277379	+
B. napus	TCONS_00238562	XLOC_129225	lincRNA	729	chrC02	22250056	22250785	+
B. napus	TCONS_00343550	XLOC_193380	lincRNA	729	chrC05	18418749	18419478	-
B. napus	TCONS_00003255	XLOC_003810	lincRNA	730	chrA01	22212648	22213378	+
B. napus	TCONS_00187947	XLOC_096614	lincRNA	731	chrAnn_random	2135661	2136392	+
B. napus	TCONS_00028905	XLOC_015318	lincRNA	732	chrA02	11916595	11917327	-
B. napus	TCONS_00480061	XLOC_266659	lincRNA	734	chrCnn_random	23513189	23513923	+
B. napus	TCONS_00244060	XLOC_136861	lincRNA	735	chrC02	22954533	22955268	-
B. napus	TCONS_00023334	XLOC_015318	lincRNA	736	chrA02	11916597	11917333	-
B. napus	TCONS_00512476	XLOC_287781	lincRNA	736	chrCnn_random	63309273	63310009	-
B. napus	TCONS_00080636	XLOC_044787	lincRNA	738	chrA05	7562542	7563280	-
B. napus	TCONS_00357813	XLOC_188906	lincRNA	738	chrC05	35413241	35413979	+
B. napus	TCONS_00452358	XLOC_254885	lincRNA	739	chrC09	12692160	12692899	-
B. napus	TCONS_00452359	XLOC_254885	lincRNA	739	chrC09	12692160	12692899	-
B. napus	TCONS_00082244	XLOC_046687	anti-sense_lncRNA	741	chrA05	20066133	20066874	-
B. napus	TCONS_00485231	XLOC_274513	lincRNA	743	chrCnn_random	67428656	67429399	+
B. napus	TCONS_00504073	XLOC_274513	lincRNA	743	chrCnn_random	67428656	67429399	+
B. napus	TCONS_00407783	XLOC_225698	lincRNA	744	chrC07	32845992	32846736	-
B. napus	TCONS_00490776	XLOC_282483	lincRNA	744	chrCnn_random	33762168	33762912	-
B. napus	TCONS_00268885	XLOC_148111	lincRNA	745	chrC03	31072699	31073444	+
B. napus	TCONS_00278163	XLOC_160424	lincRNA	745	chrC03	46802236	46802981	-
B. napus	TCONS_00525185	XLOC_294999	lincRNA	745	chrUnn_random	7383644	7384389	-
B. napus	TCONS_00389895	XLOC_215212	lincRNA	748	chrC07	12198160	12198908	+
B. napus	TCONS_00369942	XLOC_204979	anti-sense_lncRNA	749	chrC06	33906780	33907529	+
B. napus	TCONS_00192277	XLOC_102830	lincRNA	749	chrAnn_random	40730871	40731620	+
B. napus	TCONS_00092540	XLOC_048520	lincRNA	750	chrA05_random	2422981	2423731	-
B. napus	TCONS_00523722	XLOC_292775	lincRNA	750	chrUnn_random	3624253	3625003	+
B. napus	TCONS_00523721	XLOC_292775	lincRNA	750	chrUnn_random	3624253	3625003	+
B. napus	TCONS_00215586	XLOC_116088	lincRNA	751	chrC01	20884117	20884868	+
B. napus	TCONS_00486063	XLOC_275767	lincRNA	751	chrCnn_random	73930998	73931749	+
B. napus	TCONS_00002334	XLOC_002751	anti-sense_lncRNA	752	chrA01	15816204	15816956	+
B. napus	TCONS_00474625	XLOC_261661	lincRNA	752	chrC09_random	2265585	2266337	+
B. napus	TCONS_00081694	XLOC_046130	lincRNA	753	chrA05	17122555	17123308	-
B. napus	TCONS_00424572	XLOC_239515	lincRNA	753	chrC08	18801119	18801872	-
B. napus	TCONS_00371439	XLOC_207015	lincRNA	754	chrC06	10040767	10041521	-
B. napus	TCONS_00371438	XLOC_207015	lincRNA	754	chrC06	10040767	10041521	-
B. napus	TCONS_00492738	XLOC_285362	lincRNA	754	chrCnn_random	50332700	50333454	-
B. napus	TCONS_00192807	XLOC_103603	lincRNA	756	chrAnn_random	44971899	44972655	+
B. napus	TCONS_00372908	XLOC_209039	lincRNA	756	chrC06	22475555	22476311	-
B. napus	TCONS_00066297	XLOC_036593	lincRNA	757	chrA04	5511324	5512081	-
B. napus	TCONS_00339940	XLOC_189076	lincRNA	757	chrC05	36406746	36407503	+
B. napus	TCONS_00345614	XLOC_196445	lincRNA	758	chrC05	36685272	36686030	-
B. napus	TCONS_00389037	XLOC_213764	lincRNA	758	chrC07	3392243	3393001	+
B. napus	TCONS_00152847	XLOC_081931	lincRNA	759	chrA09	5876434	5877193	-
B. napus	TCONS_00337253	XLOC_184975	lincRNA	759	chrC05	13071569	13072328	+
B. napus	TCONS_00348239	XLOC_184975	lincRNA	759	chrC05	13071569	13072328	+
B. napus	TCONS_00198180	XLOC_111437	lincRNA	760	chrAnn_random	43824895	43825655	-
B. napus	TCONS_00209585	XLOC_101222	anti-sense_lncRNA	761	chrAnn_random	31701944	31702705	+
B. napus	TCONS_00453253	XLOC_256137	lincRNA	761	chrC09	21114658	21115419	-
B. napus	TCONS_00446795	XLOC_247316	lincRNA	762	chrC09	12846631	12847393	+
B. napus	TCONS_00302443	XLOC_164518	lincRNA	764	chrC03_random	4527661	4528425	+
B. napus	TCONS_00198289	XLOC_111609	lincRNA	765	chrAnn_random	44826649	44827414	-
B. napus	TCONS_00338957	XLOC_187678	lincRNA	765	chrC05	28246516	28247281	+
B. napus	TCONS_00262510	XLOC_142443	lincRNA	766	chrC02_random	1661314	1662080	-
B. napus	TCONS_00336839	XLOC_184434	lincRNA	766	chrC05	9520657	9521423	+
B. napus	TCONS_00366302	XLOC_199981	lincRNA	768	chrC06	2242195	2242963	+
B. napus	TCONS_00366303	XLOC_199981	lincRNA	768	chrC06	2242195	2242963	+
B. napus	TCONS_00172376	XLOC_088390	lincRNA	769	chrA09_random	3845995	3846764	-
B. napus	TCONS_00310941	XLOC_172982	lincRNA	770	chrC04	46423977	46424747	+
B. napus	TCONS_00367458	XLOC_201662	lincRNA	770	chrC06	12998908	12999678	+
B. napus	TCONS_00066252	XLOC_036535	lincRNA	772	chrA04	5078293	5079065	-
B. napus	TCONS_00066253	XLOC_036535	lincRNA	772	chrA04	5078293	5079065	-
B. napus	TCONS_00483119	XLOC_271197	lincRNA	772	chrCnn_random	49496975	49497747	+
B. napus	TCONS_00107943	XLOC_052696	lincRNA	773	chrA06	23808699	23809472	+
B. napus	TCONS_00416404	XLOC_229475	lincRNA	773	chrC07_random	2814103	2814876	-
B. napus	TCONS_00269253	XLOC_148609	lincRNA	774	chrC03	34286505	34287279	+
B. napus	TCONS_00239092	XLOC_130000	lincRNA	776	chrC02	26894416	26895192	+
B. napus	TCONS_00477689	XLOC_263503	lincRNA	776	chrCnn_random	4040610	4041386	+
B. napus	TCONS_00477690	XLOC_263503	lincRNA	776	chrCnn_random	4040610	4041386	+
B. napus	TCONS_00495853	XLOC_289919	lincRNA	777	chrCnn_random	74672422	74673199	-
B. napus	TCONS_00496565	XLOC_291084	lincRNA	778	chrCnn_random	80414317	80415095	-
B. napus	TCONS_00001749	XLOC_001897	lincRNA	779	chrA01	9653620	9654399	+
B. napus	TCONS_00043392	XLOC_027072	lincRNA	780	chrA03	16126634	16127414	-
B. napus	TCONS_00039786	XLOC_023311	lincRNA	781	chrA03	26325065	26325846	+
B. napus	TCONS_00190193	XLOC_099822	lincRNA	781	chrAnn_random	23015654	23016435	+
B. napus	TCONS_00401769	XLOC_216460	lincRNA	781	chrC07	20484615	20485396	+
B. napus	TCONS_00424731	XLOC_239692	lincRNA	787	chrC08	19903041	19903828	-
B. napus	TCONS_00240846	XLOC_132790	lincRNA	789	chrC02	42505984	42506773	+
B. napus	TCONS_00042727	XLOC_026442	lincRNA	790	chrA03	13172954	13173744	-
B. napus	TCONS_00114541	XLOC_059461	lincRNA	792	chrA07	8643601	8644393	+
B. napus	TCONS_00278393	XLOC_160735	lincRNA	792	chrC03	48412897	48413689	-
B. napus	TCONS_00309122	XLOC_170645	lincRNA	793	chrC04	31332500	31333293	+
B. napus	TCONS_00405551	XLOC_222186	lincRNA	797	chrC07	10015108	10015905	-
B. napus	TCONS_00174002	XLOC_090102	lincRNA	800	chrA10	10076264	10077064	+
B. napus	TCONS_00174000	XLOC_090102	lincRNA	800	chrA10	10076264	10077064	+
B. napus	TCONS_00012191	XLOC_000680	anti-sense_lncRNA	801	chrA01	3005838	3006639	+
B. napus	TCONS_00488279	XLOC_278949	lincRNA	802	chrCnn_random	12370273	12371075	-
B. napus	TCONS_00094576	XLOC_049809	lincRNA	803	chrA06	5835590	5836393	+
B. napus	TCONS_00120050	XLOC_065577	lincRNA	804	chrA07	20790053	20790857	-
B. napus	TCONS_00491506	XLOC_283514	lincRNA	804	chrCnn_random	39374143	39374947	-
B. napus	TCONS_00524904	XLOC_294543	lincRNA	804	chrUnn_random	5064066	5064870	-
B. napus	TCONS_00482595	XLOC_270408	lincRNA	806	chrCnn_random	44984881	44985687	+
B. napus	TCONS_00197942	XLOC_111061	lincRNA	807	chrAnn_random	41792815	41793622	-
B. napus	TCONS_00275732	XLOC_156885	lincRNA	807	chrC03	24291709	24292516	-
B. napus	TCONS_00216064	XLOC_116832	lincRNA	811	chrC01	27192689	27193500	+
B. napus	TCONS_00425511	XLOC_240661	lincRNA	811	chrC08	25155222	25156033	-
B. napus	TCONS_00454135	XLOC_257643	lincRNA	811	chrC09	30225719	30226530	-
B. napus	TCONS_00278580	XLOC_160972	lincRNA	812	chrC03	50158266	50159078	-
B. napus	TCONS_00339896	XLOC_189006	lincRNA	812	chrC05	35996684	35997496	+
B. napus	TCONS_00418500	XLOC_231195	lincRNA	812	chrC08	9030299	9031111	+
B. napus	TCONS_00246000	XLOC_139870	lincRNA	813	chrC02	40649782	40650595	-
B. napus	TCONS_00315095	XLOC_178684	lincRNA	814	chrC04	37069435	37070249	-
B. napus	TCONS_00419313	XLOC_232552	lincRNA	814	chrC08	17015137	17015951	+
B. napus	TCONS_00488278	XLOC_278949	lincRNA	814	chrCnn_random	12370261	12371075	-
B. napus	TCONS_00020673	XLOC_012401	lincRNA	815	chrA02	19750754	19751569	+
B. napus	TCONS_00080534	XLOC_044681	lincRNA	815	chrA05	6782328	6783143	-
B. napus	TCONS_00043672	XLOC_027396	lincRNA	818	chrA03	18130347	18131165	-
B. napus	TCONS_00132705	XLOC_068423	lincRNA	818	chrA08	5102384	5103202	+
B. napus	TCONS_00021859	XLOC_013683	anti-sense_lncRNA	819	chrA02	1829103	1829922	-
B. napus	TCONS_00336756	XLOC_184340	anti-sense_lncRNA	819	chrC05	8922101	8922920	+
B. napus	TCONS_00425510	XLOC_240661	lincRNA	819	chrC08	25155208	25156027	-
B. napus	TCONS_00429146	XLOC_232014	lincRNA	820	chrC08	13948152	13948972	+
B. napus	TCONS_00309282	XLOC_170883	lincRNA	821	chrC04	32860888	32861709	+
B. napus	TCONS_00192568	XLOC_103274	lincRNA	822	chrAnn_random	42952889	42953711	+
B. napus	TCONS_00234844	XLOC_125291	lincRNA	822	chrC01_random	595517	596339	-
B. napus	TCONS_00487837	XLOC_278310	anti-sense_lncRNA	824	chrCnn_random	8066076	8066900	-
B. napus	TCONS_00368459	XLOC_203057	lincRNA	824	chrC06	21972839	21973663	+
B. napus	TCONS_00064767	XLOC_034832	lincRNA	825	chrA04	13805117	13805942	+
B. napus	TCONS_00419701	XLOC_233048	lincRNA	825	chrC08	19753287	19754112	+
B. napus	TCONS_00486212	XLOC_276022	lincRNA	826	chrCnn_random	75370897	75371723	+
B. napus	TCONS_00338748	XLOC_187332	lincRNA	827	chrC05	26458943	26459770	+
B. napus	TCONS_00419130	XLOC_232281	lincRNA	828	chrC08	15658227	15659055	+
B. napus	TCONS_00493242	XLOC_286085	lincRNA	828	chrCnn_random	54316340	54317168	-
B. napus	TCONS_00021172	XLOC_012989	lincRNA	829	chrA02	23008842	23009671	+
B. napus	TCONS_00398666	XLOC_226570	anti-sense_lncRNA	832	chrC07	37855216	37856048	-
B. napus	TCONS_00172920	XLOC_088742	lincRNA	832	chrA10	1110978	1111810	+
B. napus	TCONS_00262731	XLOC_142790	lincRNA	832	chrC02_random	3428203	3429035	-
B. napus	TCONS_00284329	XLOC_149996	lincRNA	832	chrC03	42338562	42339394	+
B. napus	TCONS_00270072	XLOC_149996	lincRNA	832	chrC03	42338562	42339394	+
B. napus	TCONS_00094973	XLOC_050181	lincRNA	833	chrA06	8016478	8017311	+
B. napus	TCONS_00364088	XLOC_198444	lincRNA	833	chrC05_random	652703	653536	+
B. napus	TCONS_00076214	XLOC_039897	lincRNA	835	chrA05	1093503	1094338	+
B. napus	TCONS_00161822	XLOC_082912	lincRNA	839	chrA09	12885076	12885915	-
B. napus	TCONS_00310973	XLOC_173029	lincRNA	839	chrC04	46767907	46768746	+
B. napus	TCONS_00264627	XLOC_143226	lincRNA	841	chrC03	401027	401868	+
B. napus	TCONS_00398133	XLOC_225974	lincRNA	841	chrC07	34337665	34338506	-
B. napus	TCONS_00484586	XLOC_273487	lincRNA	841	chrCnn_random	62140125	62140966	+
B. napus	TCONS_00034637	XLOC_018351	lincRNA	843	chrA02_random	1484055	1484898	-
B. napus	TCONS_00244669	XLOC_137862	lincRNA	843	chrC02	29156408	29157251	-
B. napus	TCONS_00149914	XLOC_078865	anti-sense_lncRNA	845	chrA09	22598038	22598883	+
B. napus	TCONS_00094198	XLOC_049411	lincRNA	848	chrA06	3783058	3783906	+
B. napus	TCONS_00485318	XLOC_274638	lincRNA	848	chrCnn_random	67991248	67992096	+
B. napus	TCONS_00113282	XLOC_057941	lincRNA	849	chrA06_random	505686	506535	-
B. napus	TCONS_00349431	XLOC_186823	lincRNA	851	chrC05	23489472	23490323	+
B. napus	TCONS_00485317	XLOC_274638	lincRNA	851	chrCnn_random	67991249	67992100	+
B. napus	TCONS_00449507	XLOC_251527	lincRNA	853	chrC09	39977370	39978223	+
B. napus	TCONS_00523555	XLOC_292480	lincRNA	854	chrUnn_random	1993979	1994833	+
B. napus	TCONS_00371275	XLOC_206740	lincRNA	855	chrC06	8212567	8213422	-
B. napus	TCONS_00173929	XLOC_090017	lincRNA	857	chrA10	9587633	9588490	+
B. napus	TCONS_00449543	XLOC_251577	lincRNA	857	chrC09	40334765	40335622	+
B. napus	TCONS_00145548	XLOC_074652	lincRNA	858	chrA08_random	982968	983826	+
B. napus	TCONS_00257167	XLOC_130655	lincRNA	859	chrC02	30367116	30367975	+
B. napus	TCONS_00044360	XLOC_028110	lincRNA	860	chrA03	22115778	22116638	-
B. napus	TCONS_00243818	XLOC_136521	lincRNA	862	chrC02	20568455	20569317	-
B. napus	TCONS_00391141	XLOC_216964	lincRNA	862	chrC07	23585254	23586116	+
B. napus	TCONS_00100254	XLOC_056038	lincRNA	864	chrA06	20140447	20141311	-
B. napus	TCONS_00228978	XLOC_113987	lincRNA	865	chrC01	6462717	6463582	+
B. napus	TCONS_00410975	XLOC_220244	lincRNA	865	chrC07	43226046	43226911	+
B. napus	TCONS_00450934	XLOC_253115	lincRNA	866	chrC09	661423	662289	-
B. napus	TCONS_00076479	XLOC_040165	lincRNA	867	chrA05	2538090	2538957	+
B. napus	TCONS_00395878	XLOC_223019	lincRNA	868	chrC07	15479936	15480804	-
B. napus	TCONS_00135073	XLOC_070992	lincRNA	870	chrA08	713890	714760	-
B. napus	TCONS_00391938	XLOC_217993	lincRNA	871	chrC07	30550376	30551247	+
B. napus	TCONS_00442507	XLOC_243926	lincRNA	872	chrC08_random	1979011	1979883	+
B. napus	TCONS_00482574	XLOC_270371	lincRNA	872	chrCnn_random	44791337	44792209	+
B. napus	TCONS_00029990	XLOC_017090	lincRNA	873	chrA02	23007620	23008493	-
B. napus	TCONS_00178459	XLOC_094931	lincRNA	874	chrA10	17367253	17368127	-
B. napus	TCONS_00485603	XLOC_275089	lincRNA	874	chrCnn_random	70345956	70346830	+
B. napus	TCONS_00426113	XLOC_241312	lincRNA	875	chrC08	29364499	29365374	-
B. napus	TCONS_00511289	XLOC_285829	lincRNA	875	chrCnn_random	52849334	52850209	-
B. napus	TCONS_00276032	XLOC_157272	lincRNA	876	chrC03	27162056	27162932	-
B. napus	TCONS_00066112	XLOC_036335	lincRNA	878	chrA04	3794999	3795877	-
B. napus	TCONS_00184271	XLOC_094757	lincRNA	878	chrA10	16570291	16571169	-
B. napus	TCONS_00147579	XLOC_076058	lincRNA	881	chrA09	4352014	4352895	+
B. napus	TCONS_00525223	XLOC_295065	lincRNA	882	chrUnn_random	7723826	7724708	-
B. napus	TCONS_00450439	XLOC_252619	lincRNA	884	chrC09	46279079	46279963	+
B. napus	TCONS_00036962	XLOC_020225	lincRNA	885	chrA03	9080468	9081353	+
B. napus	TCONS_00425446	XLOC_240579	lincRNA	887	chrC08	24741095	24741982	-
B. napus	TCONS_00244406	XLOC_137369	lincRNA	888	chrC02	26292193	26293081	-
B. napus	TCONS_00344388	XLOC_194755	lincRNA	888	chrC05	26335470	26336358	-
B. napus	TCONS_00416880	XLOC_229132	lincRNA	888	chrC07_random	861249	862137	-
B. napus	TCONS_00482800	XLOC_270704	lincRNA	889	chrCnn_random	46679374	46680263	+
B. napus	TCONS_00302204	XLOC_164134	lincRNA	891	chrC03_random	2395500	2396391	+
B. napus	TCONS_00336014	XLOC_183512	lincRNA	891	chrC05	4125606	4126497	+
B. napus	TCONS_00511442	XLOC_286085	lincRNA	891	chrCnn_random	54316277	54317168	-
B. napus	TCONS_00192865	XLOC_103688	lincRNA	893	chrAnn_random	45451813	45452706	+
B. napus	TCONS_00497398	XLOC_264084	lincRNA	894	chrCnn_random	7384661	7385555	+
B. napus	TCONS_00079772	XLOC_043868	lincRNA	895	chrA05	1836574	1837469	-
B. napus	TCONS_00396785	XLOC_224302	lincRNA	895	chrC07	23503303	23504198	-
B. napus	TCONS_00152465	XLOC_081511	lincRNA	896	chrA09	3248457	3249353	-
B. napus	TCONS_00186033	XLOC_095400	lincRNA	898	chrA10_random	275307	276205	+
B. napus	TCONS_00075384	XLOC_039581	lincRNA	900	chrA04_random	989000	989900	-
B. napus	TCONS_00495754	XLOC_289776	lincRNA	900	chrCnn_random	73883663	73884563	-
B. napus	TCONS_00202039	XLOC_101474	lincRNA	901	chrAnn_random	33211004	33211905	+
B. napus	TCONS_00366304	XLOC_199982	lincRNA	903	chrC06	2243591	2244494	+
B. napus	TCONS_00094942	XLOC_050157	lincRNA	905	chrA06	7874862	7875767	+
B. napus	TCONS_00153736	XLOC_082954	lincRNA	905	chrA09	13092557	13093462	-
B. napus	TCONS_00271084	XLOC_151507	lincRNA	907	chrC03	51086659	51087566	+
B. napus	TCONS_00043306	XLOC_026982	lincRNA	908	chrA03	15702928	15703836	-
B. napus	TCONS_00417099	XLOC_229463	lincRNA	908	chrC07_random	2748630	2749538	-
B. napus	TCONS_00492202	XLOC_284505	lincRNA	908	chrCnn_random	45321691	45322599	-
B. napus	TCONS_00183785	XLOC_093047	lincRNA	909	chrA10	8339668	8340577	-
B. napus	TCONS_00183784	XLOC_093047	lincRNA	909	chrA10	8339668	8340577	-
B. napus	TCONS_00190284	XLOC_099962	lincRNA	909	chrAnn_random	23992668	23993577	+
B. napus	TCONS_00398392	XLOC_226270	lincRNA	909	chrC07	36034089	36034998	-
B. napus	TCONS_00066886	XLOC_037357	lincRNA	915	chrA04	10710891	10711806	-
B. napus	TCONS_00099796	XLOC_055580	lincRNA	917	chrA06	17578020	17578937	-
B. napus	TCONS_00401993	XLOC_216821	lincRNA	920	chrC07	22683518	22684438	+
B. napus	TCONS_00444722	XLOC_244887	lincRNA	920	chrC08_random	2878497	2879417	-
B. napus	TCONS_00077619	XLOC_041437	lincRNA	921	chrA05	10472817	10473738	+
B. napus	TCONS_00410496	XLOC_218896	lincRNA	921	chrC07	35575017	35575938	+
B. napus	TCONS_00186076	XLOC_095458	lincRNA	923	chrA10_random	782370	783293	+
B. napus	TCONS_00308014	XLOC_169107	lincRNA	923	chrC04	21613184	21614107	+
B. napus	TCONS_00161473	XLOC_082421	lincRNA	927	chrA09	9119958	9120885	-
B. napus	TCONS_00275716	XLOC_156867	lincRNA	928	chrC03	24142708	24143636	-
B. napus	TCONS_00082724	XLOC_047153	lincRNA	929	chrA05	22585382	22586311	-
B. napus	TCONS_00082725	XLOC_047153	lincRNA	929	chrA05	22585382	22586311	-
B. napus	TCONS_00348486	XLOC_185359	lincRNA	929	chrC05	15303101	15304030	+
B. napus	TCONS_00060026	XLOC_031308	lincRNA	931	chrA03_random	5303961	5304892	+
B. napus	TCONS_00372732	XLOC_208822	lincRNA	931	chrC06	21072301	21073232	-
B. napus	TCONS_00454207	XLOC_257758	lincRNA	931	chrC09	31154233	31155164	-
B. napus	TCONS_00038959	XLOC_022330	lincRNA	932	chrA03	20332783	20333715	+
B. napus	TCONS_00060086	XLOC_031420	lincRNA	932	chrA03_random	5904040	5904972	+
B. napus	TCONS_00494287	XLOC_287633	lincRNA	933	chrCnn_random	62574063	62574996	-
B. napus	TCONS_00278392	XLOC_160735	lincRNA	935	chrC03	48412897	48413832	-
B. napus	TCONS_00241018	XLOC_132983	lincRNA	936	chrC02	43764554	43765490	+
B. napus	TCONS_00487265	XLOC_277522	lincRNA	936	chrCnn_random	3030581	3031517	-
B. napus	TCONS_00492459	XLOC_284923	lincRNA	936	chrCnn_random	47695213	47696149	-
B. napus	TCONS_00492458	XLOC_284923	lincRNA	936	chrCnn_random	47695213	47696149	-
B. napus	TCONS_00021163	XLOC_012983	lincRNA	938	chrA02	22973686	22974624	+
B. napus	TCONS_00237045	XLOC_126994	lincRNA	938	chrC02	6588796	6589734	+
B. napus	TCONS_00245620	XLOC_139300	lincRNA	938	chrC02	37773301	37774239	-
B. napus	TCONS_00270695	XLOC_150995	lincRNA	938	chrC03	47853105	47854043	+
B. napus	TCONS_00099447	XLOC_055191	lincRNA	939	chrA06	14855377	14856316	-
B. napus	TCONS_00208674	XLOC_112214	lincRNA	939	chrAnn_random	48238508	48239447	-
B. napus	TCONS_00145795	XLOC_074945	lincRNA	943	chrA08_random	784266	785209	-
B. napus	TCONS_00198662	XLOC_112214	lincRNA	943	chrAnn_random	48238508	48239451	-
B. napus	TCONS_00338422	XLOC_186757	lincRNA	943	chrC05	23102562	23103505	+
B. napus	TCONS_00466985	XLOC_246405	lincRNA	945	chrC09	6937561	6938506	+
B. napus	TCONS_00277744	XLOC_159842	lincRNA	947	chrC03	43563565	43564512	-
B. napus	TCONS_00094178	XLOC_049400	lincRNA	949	chrA06	3736481	3737430	+
B. napus	TCONS_00257500	XLOC_132493	lincRNA	952	chrC02	40685514	40686466	+
B. napus	TCONS_00513590	XLOC_289574	lincRNA	952	chrCnn_random	72834584	72835536	-
B. napus	TCONS_00314393	XLOC_177696	lincRNA	957	chrC04	29928785	29929742	-
B. napus	TCONS_00344427	XLOC_194815	lincRNA	958	chrC05	26606705	26607663	-
B. napus	TCONS_00446331	XLOC_246636	lincRNA	958	chrC09	8091266	8092224	+
B. napus	TCONS_00467017	XLOC_246636	lincRNA	958	chrC09	8091266	8092224	+
B. napus	TCONS_00245271	XLOC_138839	lincRNA	960	chrC02	34957468	34958428	-
B. napus	TCONS_00023908	XLOC_016091	lincRNA	962	chrA02	16961818	16962780	-
B. napus	TCONS_00274661	XLOC_155633	lincRNA	962	chrC03	16329520	16330482	-
B. napus	TCONS_00486222	XLOC_276039	lincRNA	962	chrCnn_random	75452260	75453222	+
B. napus	TCONS_00393557	XLOC_219788	lincRNA	963	chrC07	40661701	40662664	+
B. napus	TCONS_00487439	XLOC_277786	lincRNA	965	chrCnn_random	4867200	4868165	-
B. napus	TCONS_00516781	XLOC_276885	lincRNA	965	chrCnn_random	79797082	79798047	+
B. napus	TCONS_00486762	XLOC_276885	lincRNA	965	chrCnn_random	79797082	79798047	+
B. napus	TCONS_00523828	XLOC_292920	anti-sense_lncRNA	967	chrUnn_random	4324841	4325808	+
B. napus	TCONS_00234104	XLOC_125515	lincRNA	967	chrC01_random	2148962	2149929	-
B. napus	TCONS_00481770	XLOC_269194	lincRNA	968	chrCnn_random	38026141	38027109	+
B. napus	TCONS_00021633	XLOC_013471	lincRNA	971	chrA02	796793	797764	-
B. napus	TCONS_00494619	XLOC_288098	lincRNA	971	chrCnn_random	64971471	64972442	-
B. napus	TCONS_00424732	XLOC_239692	lincRNA	972	chrC08	19903045	19904017	-
B. napus	TCONS_00349288	XLOC_186613	lincRNA	974	chrC05	22210304	22211278	+
B. napus	TCONS_00023580	XLOC_015593	lincRNA	975	chrA02	14025923	14026898	-
B. napus	TCONS_00308928	XLOC_170401	lincRNA	977	chrC04	29607618	29608595	+
B. napus	TCONS_00492611	XLOC_285181	lincRNA	977	chrCnn_random	49430697	49431674	-
B. napus	TCONS_00454925	XLOC_258791	lincRNA	978	chrC09	37501950	37502928	-
B. napus	TCONS_00149745	XLOC_078682	lincRNA	980	chrA09	21585371	21586351	+
B. napus	TCONS_00241412	XLOC_133471	lincRNA	980	chrC02	421650	422630	-
B. napus	TCONS_00120327	XLOC_065838	anti-sense_lncRNA	982	chrA07	22023878	22024860	-
B. napus	TCONS_00420477	XLOC_234071	lincRNA	982	chrC08	26024004	26024986	+
B. napus	TCONS_00096276	XLOC_051727	lincRNA	984	chrA06	18802966	18803950	+
B. napus	TCONS_00424009	XLOC_238677	lincRNA	985	chrC08	14515605	14516590	-
B. napus	TCONS_00001879	XLOC_002058	lincRNA	986	chrA01	10861781	10862767	+
B. napus	TCONS_00100329	XLOC_056122	lincRNA	987	chrA06	20446876	20447863	-
B. napus	TCONS_00145546	XLOC_074652	lincRNA	990	chrA08_random	982910	983900	+
B. napus	TCONS_00355409	XLOC_196036	lincRNA	992	chrC05	34039616	34040608	-
B. napus	TCONS_00447297	XLOC_248061	lincRNA	992	chrC09	18166770	18167762	+
B. napus	TCONS_00234209	XLOC_125666	lincRNA	993	chrC01_random	3219072	3220065	-
B. napus	TCONS_00268634	XLOC_147772	lincRNA	994	chrC03	28936491	28937485	+
B. napus	TCONS_00454206	XLOC_257758	lincRNA	994	chrC09	31154160	31155154	-
B. napus	TCONS_00483711	XLOC_272121	lincRNA	995	chrCnn_random	54917188	54918183	+
B. napus	TCONS_00239534	XLOC_130768	intronic_lncRNA	996	chrC02	30893825	30894821	+
B. napus	TCONS_00092376	XLOC_048296	lincRNA	996	chrA05_random	594370	595366	-
B. napus	TCONS_00274560	XLOC_155515	lincRNA	996	chrC03	15609496	15610492	-
B. napus	TCONS_00425514	XLOC_240662	lincRNA	996	chrC08	25157178	25158174	-
B. napus	TCONS_00425513	XLOC_240662	lincRNA	996	chrC08	25157178	25158174	-
B. napus	TCONS_00238062	XLOC_128500	lincRNA	1000	chrC02	17249495	17250495	+
B. napus	TCONS_00315301	XLOC_178988	lincRNA	1001	chrC04	38887369	38888370	-
B. napus	TCONS_00243310	XLOC_135833	lincRNA	1002	chrC02	15597099	15598101	-
B. napus	TCONS_00364543	XLOC_199122	lincRNA	1003	chrC05_random	964468	965471	-
B. napus	TCONS_00145863	XLOC_075026	lincRNA	1004	chrA08_random	1457611	1458615	-
B. napus	TCONS_00420599	XLOC_234214	lincRNA	1004	chrC08	27105658	27106662	+
B. napus	TCONS_00145600	XLOC_074714	lincRNA	1008	chrA08_random	1457611	1458619	+
B. napus	TCONS_00274561	XLOC_155515	lincRNA	1008	chrC03	15609498	15610506	-
B. napus	TCONS_00372416	XLOC_208461	lincRNA	1010	chrC06	18844217	18845227	-
B. napus	TCONS_00189013	XLOC_098081	lincRNA	1011	chrAnn_random	12019469	12020480	+
B. napus	TCONS_00011252	XLOC_006814	lincRNA	1014	chrA01	17115495	17116509	-
B. napus	TCONS_00492578	XLOC_285135	lincRNA	1014	chrCnn_random	49196211	49197225	-
B. napus	TCONS_00037222	XLOC_020512	lincRNA	1017	chrA03	10682904	10683921	+
B. napus	TCONS_00425515	XLOC_240662	lincRNA	1018	chrC08	25157180	25158198	-
B. napus	TCONS_00148993	XLOC_077729	lincRNA	1021	chrA09	15347261	15348282	+
B. napus	TCONS_00269706	XLOC_149285	lincRNA	1021	chrC03	38700783	38701804	+
B. napus	TCONS_00387644	XLOC_213058	lincRNA	1021	chrC06_random	2843527	2844548	-
B. napus	TCONS_00152227	XLOC_081269	anti-sense_lncRNA	1022	chrA09	1980467	1981489	-
B. napus	TCONS_00025800	XLOC_010387	lincRNA	1022	chrA02	6754836	6755858	+
B. napus	TCONS_00349983	XLOC_187740	lincRNA	1023	chrC05	28668217	28669240	+
B. napus	TCONS_00357621	XLOC_187740	lincRNA	1023	chrC05	28668217	28669240	+
B. napus	TCONS_00118172	XLOC_063563	lincRNA	1024	chrA07	9330474	9331498	-
B. napus	TCONS_00395764	XLOC_222862	lincRNA	1027	chrC07	14355874	14356901	-
B. napus	TCONS_00001816	XLOC_001972	lincRNA	1030	chrA01	10177819	10178849	+
B. napus	TCONS_00243311	XLOC_135833	lincRNA	1030	chrC02	15597099	15598129	-
B. napus	TCONS_00001769	XLOC_001917	lincRNA	1031	chrA01	9780912	9781943	+
B. napus	TCONS_00423908	XLOC_238505	lincRNA	1033	chrC08	13488486	13489519	-
B. napus	TCONS_00230709	XLOC_122948	lincRNA	1035	chrC01	31295823	31296858	-
B. napus	TCONS_00230708	XLOC_122948	lincRNA	1035	chrC01	31295823	31296858	-
B. napus	TCONS_00281510	XLOC_145761	lincRNA	1035	chrC03	15708569	15709604	+
B. napus	TCONS_00344009	XLOC_194130	lincRNA	1035	chrC05	22735070	22736105	-
B. napus	TCONS_00344011	XLOC_194130	lincRNA	1035	chrC05	22735070	22736105	-
B. napus	TCONS_00344012	XLOC_194130	lincRNA	1035	chrC05	22735070	22736105	-
B. napus	TCONS_00366381	XLOC_200089	lincRNA	1035	chrC06	2823564	2824599	+
B. napus	TCONS_00132706	XLOC_068423	lincRNA	1037	chrA08	5102389	5103426	+
B. napus	TCONS_00177023	XLOC_093439	anti-sense_lncRNA	1039	chrA10	10508199	10509238	-
B. napus	TCONS_00367751	XLOC_202101	lincRNA	1040	chrC06	15593582	15594622	+
B. napus	TCONS_00337753	XLOC_185712	lincRNA	1041	chrC05	17316533	17317574	+
B. napus	TCONS_00337752	XLOC_185712	lincRNA	1041	chrC05	17316533	17317574	+
B. napus	TCONS_00337750	XLOC_185712	lincRNA	1041	chrC05	17316533	17317574	+
B. napus	TCONS_00357209	XLOC_185712	lincRNA	1041	chrC05	17316533	17317574	+
B. napus	TCONS_00189351	XLOC_098553	lincRNA	1043	chrAnn_random	14982504	14983547	+
B. napus	TCONS_00271617	XLOC_152259	lincRNA	1043	chrC03	56123571	56124614	+
B. napus	TCONS_00349287	XLOC_186613	lincRNA	1044	chrC05	22210333	22211377	+
B. napus	TCONS_00415751	XLOC_228620	lincRNA	1044	chrC07_random	1029259	1030303	+
B. napus	TCONS_00415752	XLOC_228620	lincRNA	1044	chrC07_random	1029259	1030303	+
B. napus	TCONS_00153171	XLOC_082316	lincRNA	1045	chrA09	8660123	8661168	-
B. napus	TCONS_00279084	XLOC_161666	lincRNA	1047	chrC03	54734193	54735240	-
B. napus	TCONS_00307836	XLOC_168789	lincRNA	1047	chrC04	18934880	18935927	+
B. napus	TCONS_00174162	XLOC_090283	lincRNA	1048	chrA10	10938925	10939973	+
B. napus	TCONS_00266023	XLOC_144715	lincRNA	1050	chrC03	9196522	9197572	+
B. napus	TCONS_00291854	XLOC_161666	lincRNA	1051	chrC03	54734193	54735244	-
B. napus	TCONS_00434133	XLOC_239694	lincRNA	1051	chrC08	19919075	19920126	-
B. napus	TCONS_00079558	XLOC_043649	lincRNA	1052	chrA05	688225	689277	-
B. napus	TCONS_00195739	XLOC_107844	lincRNA	1054	chrAnn_random	23000284	23001338	-
B. napus	TCONS_00314424	XLOC_177747	lincRNA	1054	chrC04	30252032	30253086	-
B. napus	TCONS_00134747	XLOC_070627	lincRNA	1055	chrA08	17864773	17865828	+
B. napus	TCONS_00224496	XLOC_117570	lincRNA	1055	chrC01	31860135	31861190	+
B. napus	TCONS_00423599	XLOC_238018	lincRNA	1055	chrC08	10645059	10646114	-
B. napus	TCONS_00516081	XLOC_269939	lincRNA	1055	chrCnn_random	42187086	42188141	+
B. napus	TCONS_00459194	XLOC_249338	lincRNA	1056	chrC09	25836024	25837080	+
B. napus	TCONS_00495990	XLOC_290144	lincRNA	1056	chrCnn_random	75814901	75815957	-
B. napus	TCONS_00252949	XLOC_135548	anti-sense_lncRNA	1057	chrC02	13824831	13825888	-
B. napus	TCONS_00326713	XLOC_168033	anti-sense_lncRNA	1058	chrC04	12778097	12779155	+
B. napus	TCONS_00274976	XLOC_156026	lincRNA	1061	chrC03	19291524	19292585	-
B. napus	TCONS_00244174	XLOC_137031	lincRNA	1063	chrC02	24153087	24154150	-
B. napus	TCONS_00244176	XLOC_137031	lincRNA	1063	chrC02	24153087	24154150	-
B. napus	TCONS_00244173	XLOC_137031	lincRNA	1063	chrC02	24153087	24154150	-
B. napus	TCONS_00244175	XLOC_137031	lincRNA	1063	chrC02	24153087	24154150	-
B. napus	TCONS_00028244	XLOC_014243	lincRNA	1066	chrA02	4826468	4827534	-
B. napus	TCONS_00072602	XLOC_034938	lincRNA	1067	chrA04	14392723	14393790	+
B. napus	TCONS_00442324	XLOC_243622	lincRNA	1068	chrC08_random	441703	442771	+
B. napus	TCONS_00442325	XLOC_243622	lincRNA	1068	chrC08_random	441703	442771	+
B. napus	TCONS_00443438	XLOC_243622	lincRNA	1068	chrC08_random	441703	442771	+
B. napus	TCONS_00023005	XLOC_014950	lincRNA	1072	chrA02	9545255	9546327	-
B. napus	TCONS_00023007	XLOC_014950	lincRNA	1072	chrA02	9545255	9546327	-
B. napus	TCONS_00333582	XLOC_182624	lincRNA	1072	chrC04_random	3860383	3861455	-
B. napus	TCONS_00302882	XLOC_165076	lincRNA	1078	chrC03_random	1256921	1257999	-
B. napus	TCONS_00059847	XLOC_030978	lincRNA	1079	chrA03_random	3262177	3263256	+
B. napus	TCONS_00035293	XLOC_018489	lincRNA	1081	chrA03	317762	318843	+
B. napus	TCONS_00132880	XLOC_068648	lincRNA	1081	chrA08	6698568	6699649	+
B. napus	TCONS_00415750	XLOC_228620	lincRNA	1082	chrC07_random	1029248	1030330	+
B. napus	TCONS_00442658	XLOC_244108	lincRNA	1082	chrC08_random	2930999	2932081	+
B. napus	TCONS_00371883	XLOC_207696	lincRNA	1085	chrC06	13949424	13950509	-
B. napus	TCONS_00485502	XLOC_274923	lincRNA	1085	chrCnn_random	69461554	69462639	+
B. napus	TCONS_00273507	XLOC_154300	lincRNA	1086	chrC03	7864768	7865854	-
B. napus	TCONS_00004619	XLOC_005173	lincRNA	1087	chrA01	6152370	6153457	-
B. napus	TCONS_00369288	XLOC_204176	lincRNA	1087	chrC06	29062076	29063163	+
B. napus	TCONS_00369287	XLOC_204176	lincRNA	1087	chrC06	29062076	29063163	+
B. napus	TCONS_00081167	XLOC_045499	lincRNA	1089	chrA05	13277644	13278733	-
B. napus	TCONS_00261895	XLOC_141515	lincRNA	1089	chrC02_random	1302893	1303982	+
B. napus	TCONS_00302881	XLOC_165076	lincRNA	1089	chrC03_random	1256921	1258010	-
B. napus	TCONS_00205194	XLOC_106656	anti-sense_lncRNA	1090	chrAnn_random	15575397	15576487	-
B. napus	TCONS_00067627	XLOC_038173	lincRNA	1091	chrA04	15789687	15790778	-
B. napus	TCONS_00219959	XLOC_121921	lincRNA	1093	chrC01	23818603	23819696	-
B. napus	TCONS_00183783	XLOC_093047	lincRNA	1094	chrA10	8339483	8340577	-
B. napus	TCONS_00011714	XLOC_007466	anti-sense_lncRNA	1095	chrA01	21056477	21057572	-
B. napus	TCONS_00004889	XLOC_005450	lincRNA	1095	chrA01	7515135	7516230	-
B. napus	TCONS_00337552	XLOC_185415	lincRNA	1096	chrC05	15587642	15588738	+
B. napus	TCONS_00502015	XLOC_271197	lincRNA	1097	chrCnn_random	49496528	49497625	+
B. napus	TCONS_00234842	XLOC_125291	lincRNA	1098	chrC01_random	594348	595446	-
B. napus	TCONS_00383978	XLOC_207484	lincRNA	1099	chrC06	12747686	12748785	-
B. napus	TCONS_00369091	XLOC_203910	lincRNA	1100	chrC06	27241389	27242489	+
B. napus	TCONS_00485501	XLOC_274923	lincRNA	1103	chrCnn_random	69461579	69462682	+
B. napus	TCONS_00235413	XLOC_125291	lincRNA	1104	chrC01_random	594402	595506	-
B. napus	TCONS_00443121	XLOC_244825	lincRNA	1104	chrC08_random	2480016	2481120	-
B. napus	TCONS_00190827	XLOC_100799	lincRNA	1107	chrAnn_random	29243570	29244677	+
B. napus	TCONS_00480777	XLOC_267725	lincRNA	1107	chrCnn_random	29672681	29673788	+
B. napus	TCONS_00524732	XLOC_294299	lincRNA	1107	chrUnn_random	3795458	3796565	-
B. napus	TCONS_00524733	XLOC_294299	lincRNA	1107	chrUnn_random	3795458	3796565	-
B. napus	TCONS_00327566	XLOC_172351	anti-sense_lncRNA	1108	chrC04	42531636	42532744	+
B. napus	TCONS_00268635	XLOC_147772	lincRNA	1109	chrC03	28936482	28937591	+
B. napus	TCONS_00282824	XLOC_147772	lincRNA	1109	chrC03	28936482	28937591	+
B. napus	TCONS_00366696	XLOC_200481	lincRNA	1109	chrC06	5333633	5334742	+
B. napus	TCONS_00525944	XLOC_293222	lincRNA	1109	chrUnn_random	5992858	5993967	+
B. napus	TCONS_00480339	XLOC_267077	intronic_lncRNA	1110	chrCnn_random	25829555	25830665	+
B. napus	TCONS_00155803	XLOC_085338	lincRNA	1110	chrA09	28751730	28752840	-
B. napus	TCONS_00401332	XLOC_215777	lincRNA	1110	chrC07	16309488	16310598	+
B. napus	TCONS_00390310	XLOC_215777	lincRNA	1110	chrC07	16309488	16310598	+
B. napus	TCONS_00005685	XLOC_006483	anti-sense_lncRNA	1113	chrA01	14483568	14484681	-
B. napus	TCONS_00118174	XLOC_063563	lincRNA	1114	chrA07	9330474	9331588	-
B. napus	TCONS_00267284	XLOC_146160	lincRNA	1114	chrC03	18414696	18415810	+
B. napus	TCONS_00417726	XLOC_229860	lincRNA	1114	chrC08	1755213	1756327	+
B. napus	TCONS_00220379	XLOC_122524	lincRNA	1117	chrC01	28688166	28689283	-
B. napus	TCONS_00218027	XLOC_119317	lincRNA	1118	chrC01	5581947	5583065	-
B. napus	TCONS_00344631	XLOC_195135	lincRNA	1119	chrC05	28646056	28647175	-
B. napus	TCONS_00421189	XLOC_234870	lincRNA	1119	chrC08	31029805	31030924	+
B. napus	TCONS_00094246	XLOC_049458	lincRNA	1122	chrA06	3974522	3975644	+
B. napus	TCONS_00106829	XLOC_049458	lincRNA	1122	chrA06	3974522	3975644	+
B. napus	TCONS_00214954	XLOC_115168	lincRNA	1124	chrC01	13982772	13983896	+
B. napus	TCONS_00024616	XLOC_016936	lincRNA	1125	chrA02	21942980	21944105	-
B. napus	TCONS_00273853	XLOC_154677	lincRNA	1125	chrC03	10245397	10246522	-
B. napus	TCONS_00491733	XLOC_283851	lincRNA	1126	chrCnn_random	41538470	41539596	-
B. napus	TCONS_00313736	XLOC_176786	lincRNA	1128	chrC04	24096562	24097690	-
B. napus	TCONS_00078278	XLOC_042283	lincRNA	1129	chrA05	16640039	16641168	+
B. napus	TCONS_00271789	XLOC_152461	intronic_lncRNA	1131	chrC03	57600376	57601507	+
B. napus	TCONS_00423845	XLOC_238379	lincRNA	1131	chrC08	12695404	12696535	-
B. napus	TCONS_00093595	XLOC_048813	lincRNA	1132	chrA06	764182	765314	+
B. napus	TCONS_00451781	XLOC_254077	lincRNA	1132	chrC09	6999160	7000292	-
B. napus	TCONS_00075786	XLOC_039632	lincRNA	1135	chrA04_random	1246647	1247782	-
B. napus	TCONS_00075434	XLOC_039632	lincRNA	1135	chrA04_random	1246647	1247782	-
B. napus	TCONS_00192646	XLOC_103384	lincRNA	1136	chrAnn_random	43621860	43622996	+
B. napus	TCONS_00368079	XLOC_202588	lincRNA	1136	chrC06	18946351	18947487	+
B. napus	TCONS_00523796	XLOC_292875	lincRNA	1138	chrUnn_random	4075590	4076728	+
B. napus	TCONS_00217259	XLOC_118524	lincRNA	1139	chrC01	744044	745183	-
B. napus	TCONS_00219489	XLOC_121108	lincRNA	1139	chrC01	17153281	17154420	-
B. napus	TCONS_00060023	XLOC_031304	lincRNA	1142	chrA03_random	5209528	5210670	+
B. napus	TCONS_00450885	XLOC_253051	lincRNA	1143	chrC09	327591	328734	-
B. napus	TCONS_00480201	XLOC_266887	anti-sense_lncRNA	1145	chrCnn_random	24835434	24836579	+
B. napus	TCONS_00220266	XLOC_122361	lincRNA	1155	chrC01	27683860	27685015	-
B. napus	TCONS_00039225	XLOC_022640	lincRNA	1158	chrA03	22124497	22125655	+
B. napus	TCONS_00445563	XLOC_245746	lincRNA	1159	chrC09	2677840	2678999	+
B. napus	TCONS_00234874	XLOC_125331	lincRNA	1164	chrC01_random	798149	799313	-
B. napus	TCONS_00442514	XLOC_243934	lincRNA	1165	chrC08_random	2009838	2011003	+
B. napus	TCONS_00005449	XLOC_006155	lincRNA	1167	chrA01	12296618	12297785	-
B. napus	TCONS_00311122	XLOC_173205	lincRNA	1168	chrC04	47688822	47689990	+
B. napus	TCONS_00492685	XLOC_285289	lincRNA	1168	chrCnn_random	49971893	49973061	-
B. napus	TCONS_00525051	XLOC_294793	lincRNA	1170	chrUnn_random	6449347	6450517	-
B. napus	TCONS_00234665	XLOC_125001	lincRNA	1172	chrC01_random	2971423	2972595	+
B. napus	TCONS_00310485	XLOC_172461	lincRNA	1173	chrC04	43110320	43111493	+
B. napus	TCONS_00042656	XLOC_026363	lincRNA	1175	chrA03	12546649	12547824	-
B. napus	TCONS_00197334	XLOC_110140	lincRNA	1177	chrAnn_random	36919039	36920216	-
B. napus	TCONS_00220672	XLOC_122948	lincRNA	1177	chrC01	31295245	31296422	-
B. napus	TCONS_00042503	XLOC_026189	lincRNA	1178	chrA03	11463295	11464473	-
B. napus	TCONS_00442342	XLOC_243662	lincRNA	1179	chrC08_random	659103	660282	+
B. napus	TCONS_00173183	XLOC_089040	lincRNA	1181	chrA10	3010371	3011552	+
B. napus	TCONS_00239009	XLOC_129874	lincRNA	1182	chrC02	26171465	26172647	+
B. napus	TCONS_00477367	XLOC_263059	lincRNA	1183	chrCnn_random	712447	713630	+
B. napus	TCONS_00239363	XLOC_130466	anti-sense_lncRNA	1184	chrC02	29268072	29269256	+
B. napus	TCONS_00390542	XLOC_216113	lincRNA	1185	chrC07	18214008	18215193	+
B. napus	TCONS_00132215	XLOC_067771	lincRNA	1187	chrA08	502415	503602	+
B. napus	TCONS_00422456	XLOC_236247	lincRNA	1187	chrC08	970770	971957	-
B. napus	TCONS_00337616	XLOC_185505	lincRNA	1191	chrC05	16180828	16182019	+
B. napus	TCONS_00312001	XLOC_174241	lincRNA	1194	chrC04	6064384	6065578	-
B. napus	TCONS_00431652	XLOC_235901	lincRNA	1196	chrC08	36588024	36589220	+
B. napus	TCONS_00431651	XLOC_235901	lincRNA	1196	chrC08	36588024	36589220	+
B. napus	TCONS_00022641	XLOC_014533	lincRNA	1198	chrA02	6778332	6779530	-
B. napus	TCONS_00197189	XLOC_109937	lincRNA	1198	chrAnn_random	35755046	35756244	-
B. napus	TCONS_00487634	XLOC_278015	lincRNA	1198	chrCnn_random	6480318	6481516	-
B. napus	TCONS_00479545	XLOC_265944	lincRNA	1198	chrCnn_random	19309194	19310392	+
B. napus	TCONS_00170884	XLOC_088158	lincRNA	1199	chrA09_random	2390075	2391274	-
B. napus	TCONS_00022678	XLOC_014570	lincRNA	1200	chrA02	6919244	6920444	-
B. napus	TCONS_00076607	XLOC_040284	lincRNA	1201	chrA05	3092529	3093730	+
B. napus	TCONS_00002267	XLOC_002651	lincRNA	1203	chrA01	14946634	14947837	+
B. napus	TCONS_00506249	XLOC_278015	lincRNA	1205	chrCnn_random	6480318	6481523	-
B. napus	TCONS_00506250	XLOC_278015	lincRNA	1205	chrCnn_random	6480318	6481523	-
B. napus	TCONS_00104613	XLOC_054004	lincRNA	1206	chrA06	6463722	6464928	-
B. napus	TCONS_00495569	XLOC_289526	lincRNA	1208	chrCnn_random	72626043	72627251	-
B. napus	TCONS_00486984	XLOC_277207	lincRNA	1209	chrCnn_random	709144	710353	-
B. napus	TCONS_00333004	XLOC_181876	lincRNA	1212	chrC04_random	3982915	3984127	+
B. napus	TCONS_00417841	XLOC_230077	lincRNA	1215	chrC08	2833587	2834802	+
B. napus	TCONS_00134092	XLOC_069980	lincRNA	1218	chrA08	14750005	14751223	+
B. napus	TCONS_00241752	XLOC_133819	lincRNA	1219	chrC02	2570779	2571998	-
B. napus	TCONS_00282536	XLOC_147302	lincRNA	1220	chrC03	25600282	25601502	+
B. napus	TCONS_00337754	XLOC_185713	lincRNA	1220	chrC05	17319696	17320916	+
B. napus	TCONS_00337755	XLOC_185713	lincRNA	1220	chrC05	17319696	17320916	+
B. napus	TCONS_00021166	XLOC_012984	lincRNA	1224	chrA02	22978294	22979518	+
B. napus	TCONS_00339286	XLOC_188185	lincRNA	1226	chrC05	31146416	31147642	+
B. napus	TCONS_00452238	XLOC_254695	anti-sense_lncRNA	1228	chrC09	11394711	11395939	-
B. napus	TCONS_00390833	XLOC_216534	lincRNA	1229	chrC07	20988434	20989663	+
B. napus	TCONS_00364474	XLOC_199032	lincRNA	1230	chrC05_random	485897	487127	-
B. napus	TCONS_00477973	XLOC_263861	lincRNA	1233	chrCnn_random	6106887	6108120	+
B. napus	TCONS_00477972	XLOC_263861	lincRNA	1233	chrCnn_random	6106887	6108120	+
B. napus	TCONS_00525253	XLOC_295102	lincRNA	1235	chrUnn_random	7869233	7870468	-
B. napus	TCONS_00080532	XLOC_044681	lincRNA	1236	chrA05	6781907	6783143	-
B. napus	TCONS_00338317	XLOC_186575	lincRNA	1238	chrC05	22021254	22022492	+
B. napus	TCONS_00147834	XLOC_076344	lincRNA	1239	chrA09	5935525	5936764	+
B. napus	TCONS_00239007	XLOC_129872	lincRNA	1239	chrC02	26168981	26170220	+
B. napus	TCONS_00387448	XLOC_212795	lincRNA	1240	chrC06_random	1400433	1401673	-
B. napus	TCONS_00426891	XLOC_242142	lincRNA	1240	chrC08	33970207	33971447	-
B. napus	TCONS_00269724	XLOC_149302	lincRNA	1241	chrC03	38823993	38825234	+
B. napus	TCONS_00294113	XLOC_149302	lincRNA	1241	chrC03	38823993	38825234	+
B. napus	TCONS_00238212	XLOC_128719	anti-sense_lncRNA	1242	chrC02	18456117	18457359	+
B. napus	TCONS_00246340	XLOC_140356	lincRNA	1243	chrC02	43957133	43958376	-
B. napus	TCONS_00482801	XLOC_270704	lincRNA	1243	chrCnn_random	46679424	46680667	+
B. napus	TCONS_00311340	XLOC_173447	lincRNA	1244	chrC04	620252	621496	-
B. napus	TCONS_00463154	XLOC_255245	lincRNA	1244	chrC09	15383173	15384417	-
B. napus	TCONS_00463153	XLOC_255245	lincRNA	1244	chrC09	15383173	15384417	-
B. napus	TCONS_00060060	XLOC_031373	lincRNA	1250	chrA03_random	5739021	5740271	+
B. napus	TCONS_00344590	XLOC_195073	lincRNA	1250	chrC05	28108664	28109914	-
B. napus	TCONS_00293849	XLOC_147842	anti-sense_lncRNA	1257	chrC03	29464915	29466172	+
B. napus	TCONS_00389733	XLOC_214945	lincRNA	1257	chrC07	10420991	10422248	+
B. napus	TCONS_00249215	XLOC_129872	lincRNA	1259	chrC02	26168961	26170220	+
B. napus	TCONS_00239006	XLOC_129872	lincRNA	1259	chrC02	26168961	26170220	+
B. napus	TCONS_00156530	XLOC_086078	lincRNA	1263	chrA09	32597429	32598692	-
B. napus	TCONS_00166914	XLOC_086078	lincRNA	1266	chrA09	32597421	32598687	-
B. napus	TCONS_00252751	XLOC_135229	lincRNA	1267	chrC02	11925815	11927082	-
B. napus	TCONS_00063045	XLOC_032694	lincRNA	1269	chrA04	345637	346906	+
B. napus	TCONS_00136133	XLOC_072313	lincRNA	1269	chrA08	9815563	9816832	-
B. napus	TCONS_00401808	XLOC_216534	lincRNA	1269	chrC07	20988372	20989641	+
B. napus	TCONS_00279280	XLOC_161909	lincRNA	1271	chrC03	56559004	56560275	-
B. napus	TCONS_00301995	XLOC_163845	lincRNA	1272	chrC03_random	796106	797378	+
B. napus	TCONS_00304951	XLOC_163845	lincRNA	1272	chrC03_random	796106	797378	+
B. napus	TCONS_00136109	XLOC_072287	anti-sense_lncRNA	1273	chrA08	9732561	9733834	-
B. napus	TCONS_00061466	XLOC_031204	lincRNA	1273	chrA03_random	4585390	4586663	+
B. napus	TCONS_00388782	XLOC_213354	lincRNA	1273	chrC07	964134	965407	+
B. napus	TCONS_00159335	XLOC_079205	lincRNA	1275	chrA09	24832701	24833976	+
B. napus	TCONS_00233603	XLOC_124828	lincRNA	1278	chrC01_random	1694547	1695825	+
B. napus	TCONS_00214079	XLOC_114102	lincRNA	1279	chrC01	7140300	7141579	+
B. napus	TCONS_00366133	XLOC_199719	anti-sense_lncRNA	1280	chrC06	626041	627321	+
B. napus	TCONS_00354675	XLOC_194919	lincRNA	1280	chrC05	27057831	27059111	-
B. napus	TCONS_00053261	XLOC_020486	lincRNA	1281	chrA03	10569617	10570898	+
B. napus	TCONS_00053262	XLOC_020486	lincRNA	1281	chrA03	10569617	10570898	+
B. napus	TCONS_00136132	XLOC_072313	lincRNA	1281	chrA08	9815541	9816822	-
B. napus	TCONS_00338010	XLOC_186085	lincRNA	1282	chrC05	19371105	19372387	+
B. napus	TCONS_00418483	XLOC_231176	lincRNA	1283	chrC08	8953421	8954704	+
B. napus	TCONS_00240236	XLOC_131889	lincRNA	1284	chrC02	37365779	37367063	+
B. napus	TCONS_00401120	XLOC_215453	lincRNA	1284	chrC07	14038203	14039487	+
B. napus	TCONS_00348690	XLOC_185713	lincRNA	1287	chrC05	17319629	17320916	+
B. napus	TCONS_00310036	XLOC_171860	lincRNA	1288	chrC04	39224881	39226169	+
B. napus	TCONS_00390786	XLOC_216465	anti-sense_lncRNA	1290	chrC07	20537379	20538669	+
B. napus	TCONS_00350517	XLOC_188621	lincRNA	1292	chrC05	33646462	33647754	+
B. napus	TCONS_00099530	XLOC_055292	lincRNA	1294	chrA06	15683792	15685086	-
B. napus	TCONS_00456516	XLOC_245305	lincRNA	1295	chrC09	461467	462762	+
B. napus	TCONS_00302938	XLOC_165154	lincRNA	1300	chrC03_random	1835811	1837111	-
B. napus	TCONS_00344488	XLOC_194919	lincRNA	1300	chrC05	27057632	27058932	-
B. napus	TCONS_00467745	XLOC_250734	lincRNA	1300	chrC09	34743673	34744973	+
B. napus	TCONS_00467743	XLOC_250734	lincRNA	1300	chrC09	34743673	34744973	+
B. napus	TCONS_00467751	XLOC_250734	lincRNA	1300	chrC09	34743673	34744973	+
B. napus	TCONS_00467746	XLOC_250734	lincRNA	1300	chrC09	34743673	34744973	+
B. napus	TCONS_00467744	XLOC_250734	lincRNA	1300	chrC09	34743673	34744973	+
B. napus	TCONS_00518145	XLOC_285588	lincRNA	1300	chrCnn_random	51559427	51560727	-
B. napus	TCONS_00524483	XLOC_293899	lincRNA	1301	chrUnn_random	1373596	1374897	-
B. napus	TCONS_00034981	XLOC_017880	lincRNA	1302	chrA02_random	107716	109018	+
B. napus	TCONS_00339524	XLOC_188543	lincRNA	1303	chrC05	33151928	33153231	+
B. napus	TCONS_00268964	XLOC_148219	lincRNA	1304	chrC03	31640630	31641934	+
B. napus	TCONS_00197171	XLOC_109908	lincRNA	1305	chrAnn_random	35619190	35620495	-
B. napus	TCONS_00118999	XLOC_064470	anti-sense_lncRNA	1307	chrA07	14925228	14926535	-
B. napus	TCONS_00147833	XLOC_076344	lincRNA	1308	chrA09	5935525	5936833	+
B. napus	TCONS_00195428	XLOC_107394	lincRNA	1309	chrAnn_random	19944949	19946258	-
B. napus	TCONS_00219490	XLOC_121108	lincRNA	1309	chrC01	17153111	17154420	-
B. napus	TCONS_00387006	XLOC_212203	lincRNA	1310	chrC06_random	1099919	1101229	+
B. napus	TCONS_00268143	XLOC_147113	lincRNA	1312	chrC03	24146313	24147625	+
B. napus	TCONS_00525763	XLOC_292896	lincRNA	1313	chrUnn_random	4190633	4191946	+
B. napus	TCONS_00240237	XLOC_131889	lincRNA	1319	chrC02	37365709	37367028	+
B. napus	TCONS_00097321	XLOC_052812	lincRNA	1320	chrA06	36915	38235	-
B. napus	TCONS_00277820	XLOC_159950	lincRNA	1321	chrC03	44235264	44236585	-
B. napus	TCONS_00344574	XLOC_195052	lincRNA	1323	chrC05	28003297	28004620	-
B. napus	TCONS_00034917	XLOC_018282	lincRNA	1324	chrA02_random	950297	951621	-
B. napus	TCONS_00177517	XLOC_093956	lincRNA	1324	chrA10	13088434	13089758	-
B. napus	TCONS_00490229	XLOC_281711	lincRNA	1324	chrCnn_random	29295308	29296632	-
B. napus	TCONS_00516743	XLOC_275729	lincRNA	1324	chrCnn_random	73706830	73708154	+
B. napus	TCONS_00242190	XLOC_134291	lincRNA	1326	chrC02	5442521	5443847	-
B. napus	TCONS_00474570	XLOC_261580	lincRNA	1329	chrC09_random	1950781	1952110	+
B. napus	TCONS_00349537	XLOC_187011	lincRNA	1333	chrC05	24675255	24676588	+
B. napus	TCONS_00243996	XLOC_136781	lincRNA	1335	chrC02	22239390	22240725	-
B. napus	TCONS_00523655	XLOC_292658	lincRNA	1335	chrUnn_random	2853672	2855007	+
B. napus	TCONS_00130670	XLOC_066925	lincRNA	1337	chrA07_random	608759	610096	+
B. napus	TCONS_00467984	XLOC_251577	lincRNA	1337	chrC09	40334757	40336094	+
B. napus	TCONS_00237400	XLOC_127509	lincRNA	1338	chrC02	10484199	10485537	+
B. napus	TCONS_00269725	XLOC_149302	lincRNA	1338	chrC03	38824080	38825418	+
B. napus	TCONS_00005448	XLOC_006155	lincRNA	1343	chrA01	12296442	12297785	-
B. napus	TCONS_00020466	XLOC_012173	lincRNA	1345	chrA02	18572007	18573352	+
B. napus	TCONS_00214078	XLOC_114102	lincRNA	1346	chrC01	7140285	7141631	+
B. napus	TCONS_00214077	XLOC_114102	lincRNA	1346	chrC01	7140285	7141631	+
B. napus	TCONS_00154253	XLOC_083651	lincRNA	1347	chrA09	18240299	18241646	-
B. napus	TCONS_00449852	XLOC_251955	lincRNA	1348	chrC09	42642259	42643607	+
B. napus	TCONS_00059800	XLOC_030904	lincRNA	1349	chrA03_random	2897360	2898709	+
B. napus	TCONS_00045064	XLOC_028871	lincRNA	1350	chrA03	26352419	26353769	-
B. napus	TCONS_00373498	XLOC_209798	lincRNA	1350	chrC06	27536621	27537971	-
B. napus	TCONS_00373497	XLOC_209798	lincRNA	1350	chrC06	27536621	27537971	-
B. napus	TCONS_00460845	XLOC_251955	lincRNA	1351	chrC09	42642201	42643552	+
B. napus	TCONS_00241903	XLOC_133989	anti-sense_lncRNA	1352	chrC02	3647821	3649173	-
B. napus	TCONS_00133032	XLOC_068818	lincRNA	1354	chrA08	8051014	8052368	+
B. napus	TCONS_00024161	XLOC_016411	lincRNA	1357	chrA02	19040042	19041399	-
B. napus	TCONS_00239541	XLOC_130774	lincRNA	1357	chrC02	30924730	30926087	+
B. napus	TCONS_00306608	XLOC_167076	lincRNA	1357	chrC04	6485500	6486857	+
B. napus	TCONS_00308958	XLOC_170453	lincRNA	1358	chrC04	29920932	29922290	+
B. napus	TCONS_00102320	XLOC_050527	lincRNA	1359	chrA06	10178436	10179795	+
B. napus	TCONS_00267248	XLOC_146117	lincRNA	1359	chrC03	18108441	18109800	+
B. napus	TCONS_00430447	XLOC_234116	lincRNA	1359	chrC08	26312559	26313918	+
B. napus	TCONS_00420519	XLOC_234116	lincRNA	1359	chrC08	26312559	26313918	+
B. napus	TCONS_00445186	XLOC_245313	lincRNA	1359	chrC09	493374	494733	+
B. napus	TCONS_00448761	XLOC_250491	lincRNA	1360	chrC09	33131260	33132620	+
B. napus	TCONS_00496650	XLOC_262970	lincRNA	1360	chrCnn_random	115531	116891	+
B. napus	TCONS_00491732	XLOC_283851	lincRNA	1360	chrCnn_random	41538386	41539746	-
B. napus	TCONS_00424261	XLOC_239076	lincRNA	1361	chrC08	16768741	16770102	-
B. napus	TCONS_00494957	XLOC_288632	lincRNA	1363	chrCnn_random	67863571	67864934	-
B. napus	TCONS_00197873	XLOC_110964	lincRNA	1366	chrAnn_random	41230620	41231986	-
B. napus	TCONS_00243334	XLOC_135862	lincRNA	1367	chrC02	15722768	15724135	-
B. napus	TCONS_00327024	XLOC_169820	lincRNA	1369	chrC04	25766040	25767409	+
B. napus	TCONS_00492808	XLOC_285453	lincRNA	1374	chrCnn_random	50856498	50857872	-
B. napus	TCONS_00118179	XLOC_063569	lincRNA	1376	chrA07	9401601	9402977	-
B. napus	TCONS_00419554	XLOC_232887	lincRNA	1376	chrC08	18802086	18803462	+
B. napus	TCONS_00040662	XLOC_024304	lincRNA	1378	chrA03	1885099	1886477	-
B. napus	TCONS_00446343	XLOC_246647	lincRNA	1380	chrC09	8179182	8180562	+
B. napus	TCONS_00316611	XLOC_180491	anti-sense_lncRNA	1382	chrC04	48382239	48383621	-
B. napus	TCONS_00220605	XLOC_122856	lincRNA	1383	chrC01	30638706	30640089	-
B. napus	TCONS_00276386	XLOC_157787	lincRNA	1383	chrC03	30814750	30816133	-
B. napus	TCONS_00390295	XLOC_215758	lincRNA	1388	chrC07	16195000	16196388	+
B. napus	TCONS_00453170	XLOC_256015	lincRNA	1389	chrC09	20595600	20596989	-
B. napus	TCONS_00453172	XLOC_256015	lincRNA	1390	chrC09	20595599	20596989	-
B. napus	TCONS_00302571	XLOC_164707	lincRNA	1392	chrC03_random	5624448	5625840	+
B. napus	TCONS_00220627	XLOC_122888	lincRNA	1393	chrC01	30786141	30787534	-
B. napus	TCONS_00272232	XLOC_153017	lincRNA	1393	chrC03	749039	750432	-
B. napus	TCONS_00448929	XLOC_250734	lincRNA	1393	chrC09	34743510	34744903	+
B. napus	TCONS_00455078	XLOC_259008	lincRNA	1394	chrC09	38943309	38944703	-
B. napus	TCONS_00315113	XLOC_178717	lincRNA	1395	chrC04	37282549	37283944	-
B. napus	TCONS_00490762	XLOC_282455	lincRNA	1395	chrCnn_random	33616594	33617989	-
B. napus	TCONS_00456005	XLOC_260105	lincRNA	1396	chrC09	45914170	45915566	-
B. napus	TCONS_00146778	XLOC_075249	lincRNA	1397	chrA09	193386	194783	+
B. napus	TCONS_00338973	XLOC_187705	lincRNA	1398	chrC05	28391398	28392796	+
B. napus	TCONS_00026891	XLOC_012173	lincRNA	1399	chrA02	18571953	18573352	+
B. napus	TCONS_00020467	XLOC_012173	lincRNA	1399	chrA02	18571953	18573352	+
B. napus	TCONS_00453171	XLOC_256015	lincRNA	1399	chrC09	20595599	20596998	-
B. napus	TCONS_00242890	XLOC_135229	lincRNA	1400	chrC02	11925725	11927125	-
B. napus	TCONS_00242889	XLOC_135229	lincRNA	1400	chrC02	11925725	11927125	-
B. napus	TCONS_00242888	XLOC_135229	lincRNA	1400	chrC02	11925725	11927125	-
B. napus	TCONS_00326453	XLOC_167076	lincRNA	1400	chrC04	6485362	6486762	+
B. napus	TCONS_00154617	XLOC_084096	lincRNA	1406	chrA09	21131669	21133075	-
B. napus	TCONS_00000812	XLOC_000876	lincRNA	1407	chrA01	4160540	4161947	+
B. napus	TCONS_00115104	XLOC_060120	lincRNA	1408	chrA07	12881768	12883176	+
B. napus	TCONS_00115103	XLOC_060120	lincRNA	1408	chrA07	12881768	12883176	+
B. napus	TCONS_00219917	XLOC_121841	lincRNA	1408	chrC01	23367515	23368923	-
B. napus	TCONS_00264663	XLOC_143264	anti-sense_lncRNA	1409	chrC03	502438	503847	+
B. napus	TCONS_00130727	XLOC_066993	lincRNA	1410	chrA07_random	970077	971487	+
B. napus	TCONS_00369866	XLOC_204886	intronic_lncRNA	1411	chrC06	33276034	33277445	+
B. napus	TCONS_00423331	XLOC_237607	lincRNA	1412	chrC08	8451661	8453073	-
B. napus	TCONS_00135607	XLOC_071695	lincRNA	1413	chrA08	5973674	5975087	-
B. napus	TCONS_00002273	XLOC_002659	anti-sense_lncRNA	1414	chrA01	15002551	15003965	+
B. napus	TCONS_00188496	XLOC_097369	anti-sense_lncRNA	1414	chrAnn_random	7114513	7115927	+
B. napus	TCONS_00145412	XLOC_074485	lincRNA	1420	chrA08_random	132802	134222	+
B. napus	TCONS_00145409	XLOC_074485	lincRNA	1420	chrA08_random	132802	134222	+
B. napus	TCONS_00145411	XLOC_074485	lincRNA	1420	chrA08_random	132802	134222	+
B. napus	TCONS_00190064	XLOC_099614	anti-sense_lncRNA	1422	chrAnn_random	21654709	21656131	+
B. napus	TCONS_00445672	XLOC_245860	lincRNA	1426	chrC09	3535233	3536659	+
B. napus	TCONS_00445673	XLOC_245860	lincRNA	1426	chrC09	3535233	3536659	+
B. napus	TCONS_00261961	XLOC_141641	lincRNA	1427	chrC02_random	1964660	1966087	+
B. napus	TCONS_00150386	XLOC_079370	lincRNA	1428	chrA09	25782210	25783638	+
B. napus	TCONS_00156465	XLOC_086021	lincRNA	1428	chrA09	32333276	32334704	-
B. napus	TCONS_00177949	XLOC_094428	anti-sense_lncRNA	1430	chrA10	15226841	15228271	-
B. napus	TCONS_00097227	XLOC_052696	lincRNA	1430	chrA06	23808042	23809472	+
B. napus	TCONS_00097225	XLOC_052696	lincRNA	1430	chrA06	23808042	23809472	+
B. napus	TCONS_00399686	XLOC_227717	lincRNA	1431	chrC07	44608843	44610274	-
B. napus	TCONS_00399688	XLOC_227717	lincRNA	1431	chrC07	44608843	44610274	-
B. napus	TCONS_00399687	XLOC_227717	lincRNA	1431	chrC07	44608843	44610274	-
B. napus	TCONS_00099251	XLOC_054926	lincRNA	1433	chrA06	12852850	12854283	-
B. napus	TCONS_00186892	XLOC_095785	anti-sense_lncRNA	1436	chrA10_random	228733	230169	-
B. napus	TCONS_00039486	XLOC_022942	lincRNA	1439	chrA03	24058136	24059575	+
B. napus	TCONS_00320145	XLOC_171230	lincRNA	1440	chrC04	35139845	35141285	+
B. napus	TCONS_00086253	XLOC_045172	lincRNA	1441	chrA05	10472965	10474406	-
B. napus	TCONS_00192972	XLOC_103842	lincRNA	1442	chrAnn_random	46146809	46148251	+
B. napus	TCONS_00443011	XLOC_244623	lincRNA	1444	chrC08_random	1211354	1212798	-
B. napus	TCONS_00436503	XLOC_230974	anti-sense_lncRNA	1445	chrC08	7799375	7800820	+
B. napus	TCONS_00186997	XLOC_095917	lincRNA	1452	chrA10_random	1092694	1094146	-
B. napus	TCONS_00415747	XLOC_228619	lincRNA	1453	chrC07_random	1026658	1028111	+
B. napus	TCONS_00080939	XLOC_045172	lincRNA	1457	chrA05	10472932	10474389	-
B. napus	TCONS_00315861	XLOC_179662	lincRNA	1457	chrC04	43115888	43117345	-
B. napus	TCONS_00394769	XLOC_221324	lincRNA	1457	chrC07	4542670	4544127	-
B. napus	TCONS_00448824	XLOC_250584	lincRNA	1457	chrC09	33799576	33801033	+
B. napus	TCONS_00085276	XLOC_043672	lincRNA	1461	chrA05	815018	816479	-
B. napus	TCONS_00166887	XLOC_086021	lincRNA	1461	chrA09	32333276	32334737	-
B. napus	TCONS_00156463	XLOC_086021	lincRNA	1461	chrA09	32333276	32334737	-
B. napus	TCONS_00480792	XLOC_267736	lincRNA	1461	chrCnn_random	29735624	29737085	+
B. napus	TCONS_00132342	XLOC_067924	lincRNA	1464	chrA08	1578317	1579781	+
B. napus	TCONS_00524793	XLOC_294384	lincRNA	1467	chrUnn_random	4166094	4167561	-
B. napus	TCONS_00122182	XLOC_060375	lincRNA	1471	chrA07	14154913	14156384	+
B. napus	TCONS_00372084	XLOC_207971	lincRNA	1472	chrC06	15511480	15512952	-
B. napus	TCONS_00486616	XLOC_276658	lincRNA	1474	chrCnn_random	78556088	78557562	+
B. napus	TCONS_00266604	XLOC_145385	lincRNA	1480	chrC03	13368923	13370403	+
B. napus	TCONS_00291389	XLOC_160930	lincRNA	1482	chrC03	49822768	49824250	-
B. napus	TCONS_00424764	XLOC_239734	lincRNA	1484	chrC08	20173965	20175449	-
B. napus	TCONS_00064494	XLOC_034524	lincRNA	1485	chrA04	11672830	11674315	+
B. napus	TCONS_00099198	XLOC_054825	lincRNA	1485	chrA06	12064650	12066135	-
B. napus	TCONS_00306704	XLOC_167197	lincRNA	1486	chrC04	7099288	7100774	+
B. napus	TCONS_00340838	XLOC_190142	lincRNA	1486	chrC05	42132020	42133506	+
B. napus	TCONS_00423303	XLOC_237556	lincRNA	1487	chrC08	8180909	8182396	-
B. napus	TCONS_00426733	XLOC_241994	lincRNA	1488	chrC08	33323317	33324805	-
B. napus	TCONS_00426734	XLOC_241994	lincRNA	1488	chrC08	33323317	33324805	-
B. napus	TCONS_00493099	XLOC_285851	lincRNA	1490	chrCnn_random	52964148	52965638	-
B. napus	TCONS_00405406	XLOC_221989	lincRNA	1492	chrC07	8534867	8536359	-
B. napus	TCONS_00395150	XLOC_221989	lincRNA	1492	chrC07	8534867	8536359	-
B. napus	TCONS_00448162	XLOC_249490	lincRNA	1494	chrC09	26749156	26750650	+
B. napus	TCONS_00459280	XLOC_249490	lincRNA	1494	chrC09	26749156	26750650	+
B. napus	TCONS_00191244	XLOC_101343	lincRNA	1498	chrAnn_random	32487684	32489182	+
B. napus	TCONS_00191243	XLOC_101343	lincRNA	1498	chrAnn_random	32487684	32489182	+
B. napus	TCONS_00092792	XLOC_048007	lincRNA	1500	chrA05_random	1557812	1559312	+
B. napus	TCONS_00207336	XLOC_110040	lincRNA	1500	chrAnn_random	36351761	36353261	-
B. napus	TCONS_00207335	XLOC_110040	lincRNA	1500	chrAnn_random	36351761	36353261	-
B. napus	TCONS_00395973	XLOC_223151	lincRNA	1505	chrC07	16311998	16313503	-
B. napus	TCONS_00442567	XLOC_243992	lincRNA	1505	chrC08_random	2398224	2399729	+
B. napus	TCONS_00442569	XLOC_243992	lincRNA	1505	chrC08_random	2398224	2399729	+
B. napus	TCONS_00134710	XLOC_070602	lincRNA	1512	chrA08	17761211	17762723	+
B. napus	TCONS_00191850	XLOC_102238	anti-sense_lncRNA	1513	chrAnn_random	37526202	37527715	+
B. napus	TCONS_00175406	XLOC_091543	lincRNA	1513	chrA10	16633153	16634666	+
B. napus	TCONS_00197172	XLOC_109908	lincRNA	1513	chrAnn_random	35618990	35620503	-
B. napus	TCONS_00469505	XLOC_256150	lincRNA	1514	chrC09	21187223	21188737	-
B. napus	TCONS_00453269	XLOC_256150	lincRNA	1514	chrC09	21187223	21188737	-
B. napus	TCONS_00005412	XLOC_006094	intronic_lncRNA	1520	chrA01	11839794	11841314	-
B. napus	TCONS_00119572	XLOC_065075	lincRNA	1520	chrA07	18172635	18174155	-
B. napus	TCONS_00227901	XLOC_122856	lincRNA	1520	chrC01	30638571	30640091	-
B. napus	TCONS_00341947	XLOC_191270	lincRNA	1521	chrC05	5425988	5427509	-
B. napus	TCONS_00452812	XLOC_255503	intronic_lncRNA	1522	chrC09	17299522	17301044	-
B. napus	TCONS_00142194	XLOC_067924	lincRNA	1523	chrA08	1578292	1579815	+
B. napus	TCONS_00482253	XLOC_269939	lincRNA	1524	chrCnn_random	42187086	42188610	+
B. napus	TCONS_00435372	XLOC_241519	lincRNA	1526	chrC08	30534527	30536053	-
B. napus	TCONS_00435374	XLOC_241519	lincRNA	1526	chrC08	30534527	30536053	-
B. napus	TCONS_00512791	XLOC_288263	lincRNA	1527	chrCnn_random	65811226	65812753	-
B. napus	TCONS_00135884	XLOC_072021	lincRNA	1531	chrA08	8183666	8185197	-
B. napus	TCONS_00135882	XLOC_072021	lincRNA	1531	chrA08	8183666	8185197	-
B. napus	TCONS_00135366	XLOC_071353	lincRNA	1533	chrA08	3481024	3482557	-
B. napus	TCONS_00338972	XLOC_187705	lincRNA	1533	chrC05	28391263	28392796	+
B. napus	TCONS_00338971	XLOC_187705	lincRNA	1533	chrC05	28391263	28392796	+
B. napus	TCONS_00136905	XLOC_073127	lincRNA	1535	chrA08	14247739	14249274	-
B. napus	TCONS_00087679	XLOC_039739	anti-sense_lncRNA	1540	chrA05	267102	268642	+
B. napus	TCONS_00276387	XLOC_157787	lincRNA	1543	chrC03	30814778	30816321	-
B. napus	TCONS_00268945	XLOC_148204	lincRNA	1544	chrC03	31580224	31581768	+
B. napus	TCONS_00045307	XLOC_029166	lincRNA	1567	chrA03	28092605	28094172	-
B. napus	TCONS_00032288	XLOC_017346	anti-sense_lncRNA	1572	chrA02	24751760	24753332	-
B. napus	TCONS_00001770	XLOC_001919	lincRNA	1574	chrA01	9800702	9802276	+
B. napus	TCONS_00288241	XLOC_155972	lincRNA	1577	chrC03	18940518	18942095	-
B. napus	TCONS_00309647	XLOC_171328	lincRNA	1578	chrC04	35929110	35930688	+
B. napus	TCONS_00309646	XLOC_171328	lincRNA	1578	chrC04	35929110	35930688	+
B. napus	TCONS_00335745	XLOC_183243	lincRNA	1583	chrC05	2561041	2562624	+
B. napus	TCONS_00066502	XLOC_036884	lincRNA	1584	chrA04	7312336	7313920	-
B. napus	TCONS_00177634	XLOC_094089	lincRNA	1585	chrA10	13603293	13604878	-
B. napus	TCONS_00514152	XLOC_290530	anti-sense_lncRNA	1586	chrCnn_random	77689835	77691421	-
B. napus	TCONS_00114259	XLOC_059095	lincRNA	1586	chrA07	6062454	6064040	+
B. napus	TCONS_00456079	XLOC_260188	lincRNA	1588	chrC09	46338542	46340130	-
B. napus	TCONS_00493707	XLOC_286767	lincRNA	1588	chrCnn_random	58216012	58217600	-
B. napus	TCONS_00277260	XLOC_158954	lincRNA	1590	chrC03	38560451	38562041	-
B. napus	TCONS_00396568	XLOC_223985	lincRNA	1596	chrC07	21585096	21586692	-
B. napus	TCONS_00024171	XLOC_016423	anti-sense_lncRNA	1597	chrA02	19089225	19090822	-
B. napus	TCONS_00115339	XLOC_060363	lincRNA	1597	chrA07	14102753	14104350	+
B. napus	TCONS_00455869	XLOC_259966	lincRNA	1599	chrC09	45063705	45065304	-
B. napus	TCONS_00038317	XLOC_021623	lincRNA	1600	chrA03	16417208	16418808	+
B. napus	TCONS_00201298	XLOC_100291	lincRNA	1600	chrAnn_random	25780756	25782356	+
B. napus	TCONS_00190518	XLOC_100291	lincRNA	1600	chrAnn_random	25780756	25782356	+
B. napus	TCONS_00364480	XLOC_199044	lincRNA	1600	chrC05_random	561006	562606	-
B. napus	TCONS_00258373	XLOC_135703	lincRNA	1602	chrC02	14832041	14833643	-
B. napus	TCONS_00262269	XLOC_142126	lincRNA	1603	chrC02_random	4744844	4746447	+
B. napus	TCONS_00455867	XLOC_259966	lincRNA	1604	chrC09	45063705	45065309	-
B. napus	TCONS_00419480	XLOC_232803	lincRNA	1605	chrC08	18259877	18261482	+
B. napus	TCONS_00067017	XLOC_037504	lincRNA	1610	chrA04	11753269	11754879	-
B. napus	TCONS_00067016	XLOC_037504	lincRNA	1610	chrA04	11753269	11754879	-
B. napus	TCONS_00438473	XLOC_240159	lincRNA	1611	chrC08	22310032	22311643	-
B. napus	TCONS_00188297	XLOC_097140	lincRNA	1612	chrAnn_random	5699702	5701314	+
B. napus	TCONS_00309492	XLOC_171149	lincRNA	1612	chrC04	34628685	34630297	+
B. napus	TCONS_00220967	XLOC_123359	lincRNA	1633	chrC01	33735472	33737105	-
B. napus	TCONS_00451703	XLOC_253982	lincRNA	1634	chrC09	6215991	6217625	-
B. napus	TCONS_00149636	XLOC_078555	lincRNA	1639	chrA09	20739910	20741549	+
B. napus	TCONS_00270053	XLOC_149961	lincRNA	1640	chrC03	42144390	42146030	+
B. napus	TCONS_00396434	XLOC_223819	lincRNA	1643	chrC07	20627216	20628859	-
B. napus	TCONS_00064126	XLOC_034088	lincRNA	1644	chrA04	8806798	8808442	+
B. napus	TCONS_00409384	XLOC_214071	lincRNA	1649	chrC07	5213362	5215011	+
B. napus	TCONS_00406569	XLOC_223819	lincRNA	1650	chrC07	20627195	20628845	-
B. napus	TCONS_00423304	XLOC_237556	lincRNA	1661	chrC08	8180721	8182382	-
B. napus	TCONS_00226735	XLOC_121030	lincRNA	1662	chrC01	16565104	16566766	-
B. napus	TCONS_00337644	XLOC_185534	lincRNA	1662	chrC05	16355491	16357153	+
B. napus	TCONS_00347453	XLOC_183833	lincRNA	1664	chrC05	6077450	6079114	+
B. napus	TCONS_00420718	XLOC_234355	lincRNA	1669	chrC08	28017102	28018771	+
B. napus	TCONS_00448315	XLOC_249723	anti-sense_lncRNA	1670	chrC09	28159299	28160969	+
B. napus	TCONS_00336322	XLOC_183833	lincRNA	1671	chrC05	6077440	6079111	+
B. napus	TCONS_00455616	XLOC_259688	anti-sense_lncRNA	1675	chrC09	43428605	43430280	-
B. napus	TCONS_00494324	XLOC_287691	lincRNA	1676	chrCnn_random	62852919	62854595	-
B. napus	TCONS_00276388	XLOC_157787	lincRNA	1680	chrC03	30814750	30816430	-
B. napus	TCONS_00483926	XLOC_272434	lincRNA	1682	chrCnn_random	56690580	56692262	+
B. napus	TCONS_00502830	XLOC_272434	lincRNA	1682	chrCnn_random	56690583	56692265	+
B. napus	TCONS_00500957	XLOC_269595	lincRNA	1687	chrCnn_random	40131385	40133072	+
B. napus	TCONS_00245792	XLOC_139588	lincRNA	1697	chrC02	39287104	39288801	-
B. napus	TCONS_00488313	XLOC_278988	lincRNA	1697	chrCnn_random	12595518	12597215	-
B. napus	TCONS_00201961	XLOC_101343	lincRNA	1701	chrAnn_random	32487560	32489261	+
B. napus	TCONS_00131257	XLOC_067560	lincRNA	1702	chrA07_random	1822368	1824070	-
B. napus	TCONS_00210574	XLOC_109599	anti-sense_lncRNA	1706	chrAnn_random	33826982	33828688	-
B. napus	TCONS_00150800	XLOC_079778	lincRNA	1713	chrA09	27996383	27998096	+
B. napus	TCONS_00150802	XLOC_079778	lincRNA	1713	chrA09	27996383	27998096	+
B. napus	TCONS_00418083	XLOC_230464	anti-sense_lncRNA	1718	chrC08	5326778	5328496	+
B. napus	TCONS_00364589	XLOC_199205	lincRNA	1721	chrC05_random	1554514	1556235	-
B. napus	TCONS_00478191	XLOC_264199	lincRNA	1722	chrCnn_random	8015221	8016943	+
B. napus	TCONS_00482028	XLOC_269595	lincRNA	1722	chrCnn_random	40131400	40133122	+
B. napus	TCONS_00482025	XLOC_269595	lincRNA	1722	chrCnn_random	40131400	40133122	+
B. napus	TCONS_00482027	XLOC_269595	lincRNA	1722	chrCnn_random	40131400	40133122	+
B. napus	TCONS_00397701	XLOC_225500	lincRNA	1724	chrC07	31571269	31572993	-
B. napus	TCONS_00397702	XLOC_225500	lincRNA	1724	chrC07	31571269	31572993	-
B. napus	TCONS_00105013	XLOC_054595	lincRNA	1727	chrA06	10067439	10069166	-
B. napus	TCONS_00099038	XLOC_054595	lincRNA	1727	chrA06	10067439	10069166	-
B. napus	TCONS_00499055	XLOC_266614	lincRNA	1741	chrCnn_random	23258491	23260232	+
B. napus	TCONS_00336627	XLOC_184192	lincRNA	1745	chrC05	7827894	7829639	+
B. napus	TCONS_00421812	XLOC_235534	lincRNA	1745	chrC08	34676788	34678533	+
B. napus	TCONS_00421813	XLOC_235534	lincRNA	1745	chrC08	34676788	34678533	+
B. napus	TCONS_00332719	XLOC_181431	anti-sense_lncRNA	1752	chrC04_random	1330506	1332258	+
B. napus	TCONS_00040248	XLOC_023881	lincRNA	1756	chrA03	29730523	29732279	+
B. napus	TCONS_00076440	XLOC_040137	lincRNA	1756	chrA05	2420757	2422513	+
B. napus	TCONS_00142278	XLOC_068137	lincRNA	1757	chrA08	3241575	3243332	+
B. napus	TCONS_00132509	XLOC_068137	lincRNA	1757	chrA08	3241575	3243332	+
B. napus	TCONS_00443554	XLOC_243792	lincRNA	1760	chrC08_random	1243420	1245180	+
B. napus	TCONS_00340176	XLOC_189422	lincRNA	1767	chrC05	38434188	38435955	+
B. napus	TCONS_00417695	XLOC_229806	anti-sense_lncRNA	1768	chrC08	1486635	1488403	+
B. napus	TCONS_00314451	XLOC_177788	lincRNA	1770	chrC04	30849692	30851462	-
B. napus	TCONS_00314449	XLOC_177788	lincRNA	1770	chrC04	30849692	30851462	-
B. napus	TCONS_00314450	XLOC_177788	lincRNA	1770	chrC04	30849692	30851462	-
B. napus	TCONS_00328820	XLOC_177788	lincRNA	1770	chrC04	30849692	30851462	-
B. napus	TCONS_00326924	XLOC_169396	lincRNA	1776	chrC04	23655017	23656793	+
B. napus	TCONS_00326926	XLOC_169396	lincRNA	1776	chrC04	23655017	23656793	+
B. napus	TCONS_00326946	XLOC_169396	lincRNA	1776	chrC04	23655017	23656793	+
B. napus	TCONS_00326947	XLOC_169396	lincRNA	1776	chrC04	23655017	23656793	+
B. napus	TCONS_00275525	XLOC_156628	intronic_lncRNA	1777	chrC03	22765181	22766958	-
B. napus	TCONS_00277038	XLOC_158640	lincRNA	1779	chrC03	36430016	36431795	-
B. napus	TCONS_00059432	XLOC_030424	lincRNA	1785	chrA03_random	581712	583497	+
B. napus	TCONS_00060251	XLOC_031600	lincRNA	1785	chrA03_random	581712	583497	-
B. napus	TCONS_00336176	XLOC_183663	lincRNA	1785	chrC05	4983639	4985424	+
B. napus	TCONS_00043402	XLOC_027088	anti-sense_lncRNA	1786	chrA03	16218108	16219894	-
B. napus	TCONS_00130913	XLOC_067183	lincRNA	1788	chrA07_random	2000570	2002358	+
B. napus	TCONS_00302078	XLOC_163949	lincRNA	1788	chrC03_random	1341767	1343555	+
B. napus	TCONS_00431825	XLOC_236166	lincRNA	1789	chrC08	508519	510308	-
B. napus	TCONS_00367437	XLOC_201641	lincRNA	1798	chrC06	12885023	12886821	+
B. napus	TCONS_00422382	XLOC_236166	lincRNA	1799	chrC08	508451	510250	-
B. napus	TCONS_00422384	XLOC_236166	lincRNA	1799	chrC08	508451	510250	-
B. napus	TCONS_00130761	XLOC_067027	lincRNA	1801	chrA07_random	1189770	1191571	+
B. napus	TCONS_00302077	XLOC_163949	lincRNA	1801	chrC03_random	1341706	1343507	+
B. napus	TCONS_00146779	XLOC_075249	lincRNA	1807	chrA09	193386	195193	+
B. napus	TCONS_00459386	XLOC_249671	lincRNA	1807	chrC09	27762817	27764624	+
B. napus	TCONS_00432326	XLOC_236932	lincRNA	1812	chrC08	4621778	4623590	-
B. napus	TCONS_00371476	XLOC_207085	lincRNA	1813	chrC06	10382060	10383873	-
B. napus	TCONS_00030930	XLOC_012401	lincRNA	1817	chrA02	19750754	19752571	+
B. napus	TCONS_00197455	XLOC_110319	lincRNA	1823	chrAnn_random	37831521	37833344	-
B. napus	TCONS_00239298	XLOC_130362	lincRNA	1823	chrC02	28690660	28692483	+
B. napus	TCONS_00042243	XLOC_025919	lincRNA	1832	chrA03	10016875	10018707	-
B. napus	TCONS_00396881	XLOC_224477	anti-sense_lncRNA	1834	chrC07	24635248	24637082	-
B. napus	TCONS_00240307	XLOC_132005	lincRNA	1838	chrC02	38018716	38020554	+
B. napus	TCONS_00366170	XLOC_199774	lincRNA	1847	chrC06	847094	848941	+
B. napus	TCONS_00339818	XLOC_188906	lincRNA	1848	chrC05	35411934	35413782	+
B. napus	TCONS_00342342	XLOC_191721	anti-sense_lncRNA	1853	chrC05	8008175	8010028	-
B. napus	TCONS_00099035	XLOC_054595	lincRNA	1853	chrA06	10067350	10069203	-
B. napus	TCONS_00099036	XLOC_054595	lincRNA	1853	chrA06	10067350	10069203	-
B. napus	TCONS_00043899	XLOC_027646	anti-sense_lncRNA	1860	chrA03	19581860	19583720	-
B. napus	TCONS_00054919	XLOC_025919	lincRNA	1862	chrA03	10016808	10018670	-
B. napus	TCONS_00054921	XLOC_025919	lincRNA	1862	chrA03	10016808	10018670	-
B. napus	TCONS_00461644	XLOC_253061	lincRNA	1863	chrC09	379221	381084	-
B. napus	TCONS_00424524	XLOC_239444	lincRNA	1867	chrC08	18370251	18372118	-
B. napus	TCONS_00434565	XLOC_240301	anti-sense_lncRNA	1871	chrC08	23141120	23142991	-
B. napus	TCONS_00294567	XLOC_151507	lincRNA	1881	chrC03	51086659	51088540	+
B. napus	TCONS_00455598	XLOC_259665	lincRNA	1891	chrC09	43344674	43346565	-
B. napus	TCONS_00216436	XLOC_117427	lincRNA	1894	chrC01	30909898	30911792	+
B. napus	TCONS_00204731	XLOC_105930	anti-sense_lncRNA	1897	chrAnn_random	10823771	10825668	-
B. napus	TCONS_00327834	XLOC_173205	lincRNA	1900	chrC04	47688771	47690671	+
B. napus	TCONS_00352374	XLOC_191380	lincRNA	1906	chrC05	6111484	6113390	-
B. napus	TCONS_00352375	XLOC_191380	lincRNA	1906	chrC05	6111484	6113390	-
B. napus	TCONS_00049873	XLOC_025263	lincRNA	1919	chrA03	6622387	6624306	-
B. napus	TCONS_00041636	XLOC_025263	lincRNA	1919	chrA03	6622387	6624306	-
B. napus	TCONS_00342033	XLOC_191380	lincRNA	1920	chrC05	6111474	6113394	-
B. napus	TCONS_00358742	XLOC_191380	lincRNA	1920	chrC05	6111474	6113394	-
B. napus	TCONS_00342035	XLOC_191380	lincRNA	1920	chrC05	6111474	6113394	-
B. napus	TCONS_00425142	XLOC_240159	lincRNA	1927	chrC08	22309629	22311556	-
B. napus	TCONS_00233399	XLOC_124546	lincRNA	1928	chrC01_random	41526	43454	+
B. napus	TCONS_00220307	XLOC_122405	anti-sense_lncRNA	1939	chrC01	27940126	27942065	-
B. napus	TCONS_00434468	XLOC_240159	lincRNA	1941	chrC08	22309629	22311570	-
B. napus	TCONS_00342343	XLOC_191721	anti-sense_lncRNA	1942	chrC05	8008175	8010117	-
B. napus	TCONS_00045467	XLOC_029390	lincRNA	1948	chrA03	29547839	29549787	-
B. napus	TCONS_00045468	XLOC_029390	lincRNA	1948	chrA03	29547839	29549787	-
B. napus	TCONS_00215229	XLOC_115506	lincRNA	1948	chrC01	15864987	15866935	+
B. napus	TCONS_00229453	XLOC_115506	lincRNA	1948	chrC01	15864987	15866935	+
B. napus	TCONS_00387917	XLOC_212357	lincRNA	1951	chrC06_random	1988528	1990479	+
B. napus	TCONS_00234444	XLOC_124703	lincRNA	1957	chrC01_random	986217	988174	+
B. napus	TCONS_00194451	XLOC_105930	anti-sense_lncRNA	1967	chrAnn_random	10823574	10825541	-
B. napus	TCONS_00237715	XLOC_127974	lincRNA	1978	chrC02	13831265	13833243	+
B. napus	TCONS_00237714	XLOC_127974	lincRNA	1978	chrC02	13831265	13833243	+
B. napus	TCONS_00482462	XLOC_270225	lincRNA	1979	chrCnn_random	43836993	43838972	+
B. napus	TCONS_00145665	XLOC_074788	lincRNA	1999	chrA08_random	1911367	1913366	+
B. napus	TCONS_00119948	XLOC_065453	lincRNA	2006	chrA07	20135572	20137578	-
B. napus	TCONS_00424350	XLOC_239216	anti-sense_lncRNA	2016	chrC08	17258646	17260662	-
B. napus	TCONS_00050220	XLOC_025803	lincRNA	2023	chrA03	9372992	9375015	-
B. napus	TCONS_00302657	XLOC_164826	lincRNA	2026	chrC03_random	6470919	6472945	+
B. napus	TCONS_00302658	XLOC_164826	lincRNA	2026	chrC03_random	6470919	6472945	+
B. napus	TCONS_00387118	XLOC_212357	lincRNA	2028	chrC06_random	1988556	1990584	+
B. napus	TCONS_00040556	XLOC_024189	lincRNA	2031	chrA03	1514428	1516459	-
B. napus	TCONS_00120978	XLOC_058553	lincRNA	2031	chrA07	2241503	2243534	+
B. napus	TCONS_00255108	XLOC_139011	lincRNA	2036	chrC02	36049324	36051360	-
B. napus	TCONS_00510333	XLOC_284372	lincRNA	2047	chrCnn_random	44528581	44530628	-
B. napus	TCONS_00295349	XLOC_154244	lincRNA	2050	chrC03	7629857	7631907	-
B. napus	TCONS_00295350	XLOC_154244	lincRNA	2050	chrC03	7629857	7631907	-
B. napus	TCONS_00425254	XLOC_240301	anti-sense_lncRNA	2062	chrC08	23140914	23142976	-
B. napus	TCONS_00120979	XLOC_058553	lincRNA	2064	chrA07	2241507	2243571	+
B. napus	TCONS_00186438	XLOC_095917	lincRNA	2066	chrA10_random	1092090	1094156	-
B. napus	TCONS_00483830	XLOC_272304	lincRNA	2067	chrCnn_random	55980693	55982760	+
B. napus	TCONS_00466314	XLOC_260168	lincRNA	2068	chrC09	46250436	46252504	-
B. napus	TCONS_00446149	XLOC_246405	lincRNA	2071	chrC09	6937561	6939632	+
B. napus	TCONS_00446150	XLOC_246405	lincRNA	2071	chrC09	6937561	6939632	+
B. napus	TCONS_00277095	XLOC_158711	lincRNA	2075	chrC03	36822389	36824464	-
B. napus	TCONS_00198015	XLOC_111184	lincRNA	2085	chrAnn_random	42450674	42452759	-
B. napus	TCONS_00495369	XLOC_289230	lincRNA	2085	chrCnn_random	70927903	70929988	-
B. napus	TCONS_00217939	XLOC_119213	lincRNA	2088	chrC01	4781641	4783729	-
B. napus	TCONS_00208048	XLOC_111184	lincRNA	2089	chrAnn_random	42450662	42452751	-
B. napus	TCONS_00416136	XLOC_229132	lincRNA	2098	chrC07_random	860040	862138	-
B. napus	TCONS_00166269	XLOC_083671	lincRNA	2102	chrA09	18417220	18419322	-
B. napus	TCONS_00162321	XLOC_083671	lincRNA	2102	chrA09	18417220	18419322	-
B. napus	TCONS_00281176	XLOC_145240	lincRNA	2103	chrC03	12473153	12475256	+
B. napus	TCONS_00172921	XLOC_088742	lincRNA	2128	chrA10	1110956	1113084	+
B. napus	TCONS_00449354	XLOC_251329	lincRNA	2135	chrC09	38612290	38614425	+
B. napus	TCONS_00394729	XLOC_221251	lincRNA	2158	chrC07	3992310	3994468	-
B. napus	TCONS_00225503	XLOC_119213	lincRNA	2177	chrC01	4781537	4783714	-
B. napus	TCONS_00302153	XLOC_164053	anti-sense_lncRNA	2197	chrC03_random	1978150	1980347	+
B. napus	TCONS_00496266	XLOC_290592	lincRNA	2197	chrCnn_random	77990001	77992198	-
B. napus	TCONS_00245420	XLOC_139011	lincRNA	2222	chrC02	36049152	36051374	-
B. napus	TCONS_00358879	XLOC_191721	anti-sense_lncRNA	2224	chrC05	8007926	8010150	-
B. napus	TCONS_00243333	XLOC_135862	lincRNA	2237	chrC02	15721898	15724135	-
B. napus	TCONS_00487351	XLOC_277664	lincRNA	2238	chrCnn_random	3959989	3962227	-
B. napus	TCONS_00016533	XLOC_008351	lincRNA	2268	chrA01_random	409199	411467	+
B. napus	TCONS_00155354	XLOC_084909	anti-sense_lncRNA	2291	chrA09	26221967	26224258	-
B. napus	TCONS_00419081	XLOC_232187	lincRNA	2292	chrC08	15054385	15056677	+
B. napus	TCONS_00524817	XLOC_294420	lincRNA	2297	chrUnn_random	4334719	4337016	-
B. napus	TCONS_00527325	XLOC_294420	lincRNA	2297	chrUnn_random	4334719	4337016	-
B. napus	TCONS_00527326	XLOC_294420	lincRNA	2297	chrUnn_random	4334719	4337016	-
B. napus	TCONS_00429251	XLOC_232187	lincRNA	2300	chrC08	15054377	15056677	+
B. napus	TCONS_00419079	XLOC_232187	lincRNA	2300	chrC08	15054377	15056677	+
B. napus	TCONS_00030768	XLOC_011438	lincRNA	2304	chrA02	13947743	13950047	+
B. napus	TCONS_00019982	XLOC_011438	lincRNA	2304	chrA02	13947743	13950047	+
B. napus	TCONS_00193516	XLOC_104637	lincRNA	2307	chrAnn_random	2089710	2092017	-
B. napus	TCONS_00193517	XLOC_104637	lincRNA	2308	chrAnn_random	2089710	2092018	-
B. napus	TCONS_00365087	XLOC_198744	lincRNA	2312	chrC05_random	2447332	2449644	+
B. napus	TCONS_00103485	XLOC_052389	lincRNA	2314	chrA06	22100904	22103218	+
B. napus	TCONS_00487434	XLOC_277782	lincRNA	2319	chrCnn_random	4860738	4863057	-
B. napus	TCONS_00256911	XLOC_128516	lincRNA	2329	chrC02	17323783	17326112	+
B. napus	TCONS_00238073	XLOC_128516	lincRNA	2329	chrC02	17323783	17326112	+
B. napus	TCONS_00238072	XLOC_128516	lincRNA	2329	chrC02	17323783	17326112	+
B. napus	TCONS_00132216	XLOC_067771	lincRNA	2341	chrA08	502415	504756	+
B. napus	TCONS_00345948	XLOC_196832	lincRNA	2344	chrC05	38942973	38945317	-
B. napus	TCONS_00487410	XLOC_277752	anti-sense_lncRNA	2348	chrCnn_random	4598116	4600464	-
B. napus	TCONS_00293529	XLOC_146429	lincRNA	2354	chrC03	19992958	19995312	+
B. napus	TCONS_00293532	XLOC_146429	lincRNA	2354	chrC03	19992958	19995312	+
B. napus	TCONS_00434324	XLOC_239940	anti-sense_lncRNA	2364	chrC08	21209638	21212002	-
B. napus	TCONS_00434323	XLOC_239940	anti-sense_lncRNA	2364	chrC08	21209638	21212002	-
B. napus	TCONS_00264140	XLOC_141916	lincRNA	2377	chrC02_random	3527108	3529485	+
B. napus	TCONS_00262149	XLOC_141916	lincRNA	2377	chrC02_random	3527108	3529485	+
B. napus	TCONS_00264142	XLOC_141916	lincRNA	2377	chrC02_random	3527108	3529485	+
B. napus	TCONS_00364284	XLOC_198744	lincRNA	2380	chrC05_random	2447344	2449724	+
B. napus	TCONS_00364285	XLOC_198744	lincRNA	2380	chrC05_random	2447344	2449724	+
B. napus	TCONS_00442443	XLOC_243812	lincRNA	2389	chrC08_random	1356726	1359115	+
B. napus	TCONS_00479134	XLOC_265409	anti-sense_lncRNA	2393	chrCnn_random	16235881	16238274	+
B. napus	TCONS_00326984	XLOC_169655	lincRNA	2394	chrC04	25010621	25013015	+
B. napus	TCONS_00197347	XLOC_110168	lincRNA	2398	chrAnn_random	37079234	37081632	-
B. napus	TCONS_00207425	XLOC_110168	lincRNA	2398	chrAnn_random	37079234	37081632	-
B. napus	TCONS_00313865	XLOC_176953	lincRNA	2399	chrC04	25105002	25107401	-
B. napus	TCONS_00112502	XLOC_058043	lincRNA	2401	chrA06_random	1253280	1255681	-
B. napus	TCONS_00113331	XLOC_058043	lincRNA	2401	chrA06_random	1253280	1255681	-
B. napus	TCONS_00112503	XLOC_058043	lincRNA	2401	chrA06_random	1253280	1255681	-
B. napus	TCONS_00308426	XLOC_169655	lincRNA	2415	chrC04	25010600	25013015	+
B. napus	TCONS_00436633	XLOC_232567	anti-sense_lncRNA	2419	chrC08	17099950	17102369	+
B. napus	TCONS_00209721	XLOC_102385	lincRNA	2434	chrAnn_random	38305925	38308359	+
B. napus	TCONS_00209739	XLOC_102385	lincRNA	2434	chrAnn_random	38305925	38308359	+
B. napus	TCONS_00209737	XLOC_102385	lincRNA	2434	chrAnn_random	38305925	38308359	+
B. napus	TCONS_00209738	XLOC_102385	lincRNA	2434	chrAnn_random	38305925	38308359	+
B. napus	TCONS_00209740	XLOC_102385	lincRNA	2434	chrAnn_random	38305925	38308359	+
B. napus	TCONS_00489335	XLOC_280386	lincRNA	2446	chrCnn_random	21241649	21244095	-
B. napus	TCONS_00189071	XLOC_098154	lincRNA	2453	chrAnn_random	12414717	12417170	+
B. napus	TCONS_00399564	XLOC_227585	lincRNA	2456	chrC07	43912718	43915174	-
B. napus	TCONS_00192045	XLOC_102510	lincRNA	2476	chrAnn_random	39023360	39025836	+
B. napus	TCONS_00150311	XLOC_079301	lincRNA	2478	chrA09	25431401	25433879	+
B. napus	TCONS_00118657	XLOC_064120	lincRNA	2485	chrA07	12940507	12942992	-
B. napus	TCONS_00234359	XLOC_124546	lincRNA	2495	chrC01_random	41562	44057	+
B. napus	TCONS_00400289	XLOC_214071	lincRNA	2508	chrC07	5213587	5216095	+
B. napus	TCONS_00419321	XLOC_232567	anti-sense_lncRNA	2514	chrC08	17100033	17102547	+
B. napus	TCONS_00419320	XLOC_232567	anti-sense_lncRNA	2514	chrC08	17100033	17102547	+
B. napus	TCONS_00010849	XLOC_006197	lincRNA	2520	chrA01	12492540	12495060	-
B. napus	TCONS_00005477	XLOC_006197	lincRNA	2520	chrA01	12492540	12495060	-
B. napus	TCONS_00233971	XLOC_125318	lincRNA	2525	chrC01_random	709986	712511	-
B. napus	TCONS_00487409	XLOC_277752	anti-sense_lncRNA	2526	chrCnn_random	4597920	4600446	-
B. napus	TCONS_00419115	XLOC_232242	lincRNA	2539	chrC08	15385816	15388355	+
B. napus	TCONS_00345097	XLOC_195782	lincRNA	2548	chrC05	32472756	32475304	-
B. napus	TCONS_00002662	XLOC_003175	lincRNA	2550	chrA01	18818967	18821517	+
B. napus	TCONS_00367410	XLOC_201606	lincRNA	2621	chrC06	12645002	12647623	+
B. napus	TCONS_00373859	XLOC_210230	lincRNA	2628	chrC06	30278899	30281527	-
B. napus	TCONS_00381979	XLOC_210230	lincRNA	2628	chrC06	30278899	30281527	-
B. napus	TCONS_00524553	XLOC_294008	lincRNA	2628	chrUnn_random	2070807	2073435	-
B. napus	TCONS_00524552	XLOC_294008	lincRNA	2628	chrUnn_random	2070807	2073435	-
B. napus	TCONS_00418311	XLOC_230882	lincRNA	2660	chrC08	7406797	7409457	+
B. napus	TCONS_00341469	XLOC_190771	lincRNA	2674	chrC05	2349023	2351697	-
B. napus	TCONS_00238412	XLOC_128994	lincRNA	2675	chrC02	20856765	20859440	+
B. napus	TCONS_00137880	XLOC_067683	lincRNA	2716	chrA08	61852	64568	+
B. napus	TCONS_00397029	XLOC_224647	lincRNA	2731	chrC07	25908228	25910959	-
B. napus	TCONS_00343867	XLOC_193891	lincRNA	2751	chrC05	21254703	21257454	-
B. napus	TCONS_00131688	XLOC_067374	lincRNA	2759	chrA07_random	925430	928189	-
B. napus	TCONS_00456072	XLOC_260184	lincRNA	2789	chrC09	46316794	46319583	-
B. napus	TCONS_00411100	XLOC_221251	lincRNA	2797	chrC07	3991814	3994611	-
B. napus	TCONS_00411099	XLOC_221251	lincRNA	2797	chrC07	3991814	3994611	-
B. napus	TCONS_00503546	XLOC_273590	lincRNA	2802	chrCnn_random	62710519	62713321	+
B. napus	TCONS_00267286	XLOC_146161	lincRNA	2816	chrC03	18415870	18418686	+
B. napus	TCONS_00392943	XLOC_219065	lincRNA	2821	chrC07	36422906	36425727	+
B. napus	TCONS_00410664	XLOC_219673	lincRNA	2826	chrC07	40082208	40085034	+
B. napus	TCONS_00403910	XLOC_219673	lincRNA	2826	chrC07	40082208	40085034	+
B. napus	TCONS_00209229	XLOC_098154	lincRNA	2861	chrAnn_random	12414533	12417394	+
B. napus	TCONS_00209225	XLOC_098154	lincRNA	2861	chrAnn_random	12414533	12417394	+
B. napus	TCONS_00209223	XLOC_098154	lincRNA	2861	chrAnn_random	12414533	12417394	+
B. napus	TCONS_00393445	XLOC_219673	lincRNA	2895	chrC07	40082271	40085166	+
B. napus	TCONS_00393447	XLOC_219673	lincRNA	2895	chrC07	40082271	40085166	+
B. napus	TCONS_00452914	XLOC_255622	lincRNA	2922	chrC09	17975291	17978213	-
B. napus	TCONS_00452913	XLOC_255622	lincRNA	2922	chrC09	17975291	17978213	-
B. napus	TCONS_00483396	XLOC_271608	lincRNA	2922	chrCnn_random	51812498	51815420	+
B. napus	TCONS_00454455	XLOC_258130	lincRNA	2947	chrC09	33505036	33507983	-
B. napus	TCONS_00023340	XLOC_015322	lincRNA	2961	chrA02	11920045	11923006	-
B. napus	TCONS_00463399	XLOC_255622	lincRNA	2996	chrC09	17975218	17978214	-
B. napus	TCONS_00463401	XLOC_255622	lincRNA	2996	chrC09	17975218	17978214	-
B. napus	TCONS_00477745	XLOC_263573	lincRNA	3045	chrCnn_random	4405739	4408784	+
B. napus	TCONS_00477746	XLOC_263573	lincRNA	3045	chrCnn_random	4405739	4408784	+
B. napus	TCONS_00107906	XLOC_052641	lincRNA	3064	chrA06	23428541	23431605	+
B. napus	TCONS_00107908	XLOC_052641	lincRNA	3064	chrA06	23428541	23431605	+
B. napus	TCONS_00107904	XLOC_052641	lincRNA	3064	chrA06	23428541	23431605	+
B. napus	TCONS_00310450	XLOC_172419	lincRNA	3075	chrC04	42902604	42905679	+
B. napus	TCONS_00219003	XLOC_120496	lincRNA	3127	chrC01	13392808	13395935	-
B. napus	TCONS_00153460	XLOC_082646	lincRNA	3197	chrA09	10697711	10700908	-
B. napus	TCONS_00234765	XLOC_125165	lincRNA	3275	chrC01_random	3953305	3956580	+
B. napus	TCONS_00019385	XLOC_010726	anti-sense_lncRNA	3307	chrA02	8751358	8754665	+
B. napus	TCONS_00396862	XLOC_224422	lincRNA	3358	chrC07	24324903	24328261	-
B. napus	TCONS_00454453	XLOC_258130	lincRNA	3378	chrC09	33504605	33507983	-
B. napus	TCONS_00138557	XLOC_068768	anti-sense_lncRNA	3397	chrA08	7698670	7702067	+
B. napus	TCONS_00044719	XLOC_028495	lincRNA	3448	chrA03	24351359	24354807	-
B. napus	TCONS_00233491	XLOC_124669	anti-sense_lncRNA	3470	chrC01_random	796851	800321	+
B. napus	TCONS_00396515	XLOC_223920	lincRNA	3494	chrC07	21194775	21198269	-
B. napus	TCONS_00098406	XLOC_053926	lincRNA	3533	chrA06	6005533	6009066	-
B. napus	TCONS_00098407	XLOC_053926	lincRNA	3533	chrA06	6005533	6009066	-
B. napus	TCONS_00040380	XLOC_024022	lincRNA	3643	chrA03	689421	693064	-
B. napus	TCONS_00230371	XLOC_120496	lincRNA	3679	chrC01	13392292	13395971	-
B. napus	TCONS_00343680	XLOC_193587	lincRNA	3732	chrC05	19699342	19703074	-
B. napus	TCONS_00418357	XLOC_230974	anti-sense_lncRNA	3879	chrC08	7799455	7803334	+
B. napus	TCONS_00233628	XLOC_124861	lincRNA	4046	chrC01_random	1908282	1912328	+
B. napus	TCONS_00216487	XLOC_117496	anti-sense_lncRNA	4102	chrC01	31380061	31384163	+
B. napus	TCONS_00118854	XLOC_064338	lincRNA	4185	chrA07	14231972	14236157	-
B. napus	TCONS_00234568	XLOC_124861	lincRNA	4220	chrC01_random	1908282	1912502	+
B. napus	TCONS_00422328	XLOC_236114	lincRNA	4240	chrC08	290080	294320	-
B. napus	TCONS_00219420	XLOC_121030	lincRNA	4264	chrC01	16562520	16566784	-
B. napus	TCONS_00235319	XLOC_124861	lincRNA	4370	chrC01_random	1908716	1913086	+
B. napus	TCONS_00041516	XLOC_025134	lincRNA	4397	chrA03	5973034	5977431	-
B. napus	TCONS_00244403	XLOC_137369	lincRNA	4406	chrC02	26288675	26293081	-
B. napus	TCONS_00336178	XLOC_183663	anti-sense_lncRNA	4527	chrC05	4983639	4988166	+
B. napus	TCONS_00233630	XLOC_124861	lincRNA	4798	chrC01_random	1908284	1913082	+
B. napus	TCONS_00242941	XLOC_135294	anti-sense_lncRNA	4885	chrC02	12327563	12332448	-
B. napus	TCONS_00387391	XLOC_212726	lincRNA	5224	chrC06_random	1007950	1013174	-
B. napus	TCONS_00492753	XLOC_285381	lincRNA	5418	chrCnn_random	50414583	50420001	-
B. napus	TCONS_00220301	XLOC_122405	anti-sense_lncRNA	5474	chrC01	27936591	27942065	-
B. napus	TCONS_00020724	XLOC_012456	lincRNA	5711	chrA02	20017985	20023696	+
B. napus	TCONS_00518162	XLOC_285815	lincRNA	5733	chrCnn_random	52793911	52799644	-
B. napus	TCONS_00518163	XLOC_285815	lincRNA	5733	chrCnn_random	52793911	52799644	-
B. napus	TCONS_00044772	XLOC_028541	lincRNA	5857	chrA03	24542607	24548464	-
B. napus	TCONS_00044773	XLOC_028541	lincRNA	5857	chrA03	24542607	24548464	-
B. napus	TCONS_00268933	XLOC_148187	lincRNA	5949	chrC03	31479702	31485651	+
B. napus	TCONS_00268932	XLOC_148187	lincRNA	5949	chrC03	31479702	31485651	+
B. napus	TCONS_00268931	XLOC_148187	lincRNA	5949	chrC03	31479702	31485651	+
B. napus	TCONS_00367875	XLOC_202258	lincRNA	6162	chrC06	16584662	16590824	+
B. napus	TCONS_00451619	XLOC_253899	anti-sense_lncRNA	6286	chrC09	5646250	5652536	-
B. napus	TCONS_00190196	XLOC_099830	lincRNA	6297	chrAnn_random	23075966	23082263	+
B. napus	TCONS_00306363	XLOC_166741	anti-sense_lncRNA	6505	chrC04	4347044	4353549	+
B. napus	TCONS_00369049	XLOC_203851	lincRNA	6813	chrC06	26702445	26709258	+
B. napus	TCONS_00100027	XLOC_055815	anti-sense_lncRNA	6829	chrA06	18933280	18940109	-
B. napus	TCONS_00135266	XLOC_071224	lincRNA	7087	chrA08	2478549	2485636	-
B. napus	TCONS_00423921	XLOC_238532	lincRNA	7123	chrC08	13612670	13619793	-
B. napus	TCONS_00272522	XLOC_153302	lincRNA	7180	chrC03	2174072	2181252	-
B. napus	TCONS_00458942	XLOC_248921	anti-sense_lncRNA	7329	chrC09	23679523	23686852	+
B. napus	TCONS_00410976	XLOC_220244	lincRNA	7353	chrC07	43226065	43233418	+
B. napus	TCONS_00160223	XLOC_080536	anti-sense_lncRNA	7987	chrA09	31893475	31901462	+
B. napus	TCONS_00447847	XLOC_248921	anti-sense_lncRNA	8109	chrC09	23678840	23686949	+
B. napus	TCONS_00242442	XLOC_134624	lincRNA	8195	chrC02	7512935	7521130	-
B. napus	TCONS_00127834	XLOC_064383	lincRNA	8324	chrA07	14487382	14495706	-
B. napus	TCONS_00127832	XLOC_064383	lincRNA	10619	chrA07	14485087	14495706	-
B. napus	TCONS_00244533	XLOC_137580	lincRNA	12901	chrC02	27501500	27514401	-
B. napus	TCONS_00395127	XLOC_221964	anti-sense_lncRNA	13053	chrC07	8291181	8304234	-
B. napus	TCONS_00127827	XLOC_064383	lincRNA	14295	chrA07	14481412	14495707	-
B. napus	TCONS_00127820	XLOC_064383	lincRNA	14814	chrA07	14480893	14495707	-
B. napus	TCONS_00127822	XLOC_064383	lincRNA	14814	chrA07	14480893	14495707	-
B. napus	TCONS_00515694	XLOC_267730	anti-sense_lncRNA	16924	chrCnn_random	29709502	29726426	+
B. napus	TCONS_00480785	XLOC_267730	anti-sense_lncRNA	17293	chrCnn_random	29709502	29726795	+
B. napus	TCONS_00525149	XLOC_294948	lincRNA	17757	chrUnn_random	7150083	7167840	-
B. napus	TCONS_00477407	XLOC_263125	anti-sense_lncRNA	25725	chrCnn_random	1106178	1131903	+
B. napus	TCONS_00477408	XLOC_263125	anti-sense_lncRNA	25787	chrCnn_random	1106172	1131959	+
B. oleracea	TCONS_00000045	XLOC_000055	lincRNA	898	C01	259712	260610	+
B. oleracea	TCONS_00000054	XLOC_000067	lincRNA	452	C01	298090	298542	+
B. oleracea	TCONS_00000095	XLOC_000119	lincRNA	269	C01	567080	567349	+
B. oleracea	TCONS_00000285	XLOC_000326	lincRNA	605	C01	1638022	1638627	+
B. oleracea	TCONS_00000302	XLOC_000356	lincRNA	591	C01	1789895	1790486	+
B. oleracea	TCONS_00000303	XLOC_000357	lincRNA	212	C01	1791536	1791748	+
B. oleracea	TCONS_00000539	XLOC_000608	lincRNA	918	C01	2996615	2997533	+
B. oleracea	TCONS_00000651	XLOC_000733	intronic_lncRNA	396	C01	3713855	3714251	+
B. oleracea	TCONS_00000664	XLOC_000746	lincRNA	280	C01	3843462	3843742	+
B. oleracea	TCONS_00000848	XLOC_000977	lincRNA	354	C01	5047132	5047486	+
B. oleracea	TCONS_00000850	XLOC_000981	lincRNA	215	C01	5048938	5049153	+
B. oleracea	TCONS_00000853	XLOC_000986	lincRNA	611	C01	5052105	5052716	+
B. oleracea	TCONS_00000873	XLOC_001023	lincRNA	303	C01	5348280	5348583	+
B. oleracea	TCONS_00000876	XLOC_001028	lincRNA	283	C01	5381787	5382070	+
B. oleracea	TCONS_00000990	XLOC_001184	lincRNA	258	C01	6449001	6449259	+
B. oleracea	TCONS_00001034	XLOC_001244	lincRNA	505	C01	6763533	6764038	+
B. oleracea	TCONS_00001145	XLOC_001355	lincRNA	409	C01	7446189	7446598	+
B. oleracea	TCONS_00001154	XLOC_001369	lincRNA	2426	C01	7511730	7514156	+
B. oleracea	TCONS_00001155	XLOC_001369	lincRNA	2426	C01	7511730	7514156	+
B. oleracea	TCONS_00001199	XLOC_001418	lincRNA	317	C01	7704933	7705250	+
B. oleracea	TCONS_00001341	XLOC_001626	lincRNA	1517	C01	8709884	8711401	+
B. oleracea	TCONS_00001360	XLOC_001649	lincRNA	466	C01	8808157	8808623	+
B. oleracea	TCONS_00001454	XLOC_001772	lincRNA	1158	C01	9659704	9660862	+
B. oleracea	TCONS_00001501	XLOC_001840	lincRNA	1190	C01	10134928	10136118	+
B. oleracea	TCONS_00001513	XLOC_001862	lincRNA	650	C01	10386621	10387271	+
B. oleracea	TCONS_00001602	XLOC_001969	lincRNA	2519	C01	11015041	11017560	+
B. oleracea	TCONS_00001767	XLOC_002157	anti-sense_lncRNA	789	C01	12014779	12015568	+
B. oleracea	TCONS_00001791	XLOC_002190	lincRNA	226	C01	12279693	12279919	+
B. oleracea	TCONS_00001822	XLOC_002231	lincRNA	206	C01	12607689	12607895	+
B. oleracea	TCONS_00001829	XLOC_002243	lincRNA	514	C01	12646457	12646971	+
B. oleracea	TCONS_00001856	XLOC_002274	lincRNA	1735	C01	12847365	12849100	+
B. oleracea	TCONS_00001950	XLOC_002412	lincRNA	1119	C01	13612330	13613449	+
B. oleracea	TCONS_00002002	XLOC_002481	lincRNA	1763	C01	14014411	14016174	+
B. oleracea	TCONS_00002045	XLOC_002534	lincRNA	1053	C01	14498905	14499958	+
B. oleracea	TCONS_00002050	XLOC_002552	lincRNA	606	C01	14590411	14591017	+
B. oleracea	TCONS_00002104	XLOC_002641	lincRNA	538	C01	15407515	15408053	+
B. oleracea	TCONS_00002176	XLOC_002772	lincRNA	303	C01	16192797	16193100	+
B. oleracea	TCONS_00002212	XLOC_002822	lincRNA	1033	C01	16473080	16474113	+
B. oleracea	TCONS_00002329	XLOC_003000	lincRNA	481	C01	17705390	17705871	+
B. oleracea	TCONS_00002343	XLOC_003019	lincRNA	808	C01	17817089	17817897	+
B. oleracea	TCONS_00002348	XLOC_003023	lincRNA	245	C01	17832962	17833207	+
B. oleracea	TCONS_00002409	XLOC_003097	lincRNA	1343	C01	18376984	18378327	+
B. oleracea	TCONS_00002459	XLOC_003171	lincRNA	250	C01	18931447	18931697	+
B. oleracea	TCONS_00002464	XLOC_003184	lincRNA	833	C01	19024197	19025030	+
B. oleracea	TCONS_00002547	XLOC_003292	lincRNA	933	C01	19561685	19562618	+
B. oleracea	TCONS_00002558	XLOC_003305	lincRNA	228	C01	19617302	19617530	+
B. oleracea	TCONS_00002762	XLOC_003624	lincRNA	328	C01	21864360	21864688	+
B. oleracea	TCONS_00002863	XLOC_003779	lincRNA	457	C01	22871194	22871651	+
B. oleracea	TCONS_00002868	XLOC_003780	lincRNA	1133	C01	22871848	22872981	+
B. oleracea	TCONS_00002986	XLOC_003961	lincRNA	591	C01	24034337	24034928	+
B. oleracea	TCONS_00003029	XLOC_004015	lincRNA	3326	C01	24686611	24689937	+
B. oleracea	TCONS_00003036	XLOC_004021	lincRNA	319	C01	24693039	24693358	+
B. oleracea	TCONS_00003044	XLOC_004039	lincRNA	2053	C01	24874628	24876681	+
B. oleracea	TCONS_00003046	XLOC_004039	lincRNA	2100	C01	24874635	24876735	+
B. oleracea	TCONS_00003069	XLOC_004071	lincRNA	199	C01	25028667	25028866	+
B. oleracea	TCONS_00003085	XLOC_004105	lincRNA	205	C01	25241663	25241868	+
B. oleracea	TCONS_00003136	XLOC_004171	lincRNA	497	C01	25582506	25583003	+
B. oleracea	TCONS_00003152	XLOC_004185	lincRNA	405	C01	25772081	25772486	+
B. oleracea	TCONS_00003285	XLOC_004420	lincRNA	261	C01	27386581	27386842	+
B. oleracea	TCONS_00003287	XLOC_004427	lincRNA	199	C01	27407718	27407917	+
B. oleracea	TCONS_00003410	XLOC_004610	lincRNA	1231	C01	28595408	28596639	+
B. oleracea	TCONS_00003456	XLOC_004671	lincRNA	224	C01	29166387	29166611	+
B. oleracea	TCONS_00003479	XLOC_004694	anti-sense_lncRNA	1597	C01	29307924	29309521	+
B. oleracea	TCONS_00003740	XLOC_005076	lincRNA	422	C01	31631927	31632349	+
B. oleracea	TCONS_00003773	XLOC_005130	lincRNA	505	C01	32022515	32023020	+
B. oleracea	TCONS_00003803	XLOC_005169	lincRNA	244	C01	32263554	32263798	+
B. oleracea	TCONS_00003825	XLOC_005197	lincRNA	3398	C01	32434621	32438019	+
B. oleracea	TCONS_00003858	XLOC_005244	lincRNA	863	C01	32732534	32733397	+
B. oleracea	TCONS_00003881	XLOC_005273	lincRNA	205	C01	33013423	33013628	+
B. oleracea	TCONS_00003979	XLOC_005427	lincRNA	986	C01	33962929	33963915	+
B. oleracea	TCONS_00004000	XLOC_005462	lincRNA	242	C01	34135074	34135316	+
B. oleracea	TCONS_00004036	XLOC_005514	lincRNA	284	C01	34472008	34472292	+
B. oleracea	TCONS_00004066	XLOC_005567	lincRNA	315	C01	34743413	34743728	+
B. oleracea	TCONS_00004365	XLOC_005924	lincRNA	706	C01	36807614	36808320	+
B. oleracea	TCONS_00004492	XLOC_006047	lincRNA	1433	C01	37512728	37514161	+
B. oleracea	TCONS_00004591	XLOC_006160	lincRNA	1145	C01	38213902	38215047	+
B. oleracea	TCONS_00004592	XLOC_006160	lincRNA	926	C01	38214121	38215047	+
B. oleracea	TCONS_00004647	XLOC_006223	lincRNA	557	C01	38517235	38517792	+
B. oleracea	TCONS_00005082	XLOC_006713	lincRNA	232	C01	2491241	2491473	-
B. oleracea	TCONS_00005158	XLOC_006784	lincRNA	425	C01	2936566	2936991	-
B. oleracea	TCONS_00005299	XLOC_006923	anti-sense_lncRNA	359	C01	3552835	3553194	-
B. oleracea	TCONS_00005340	XLOC_006982	lincRNA	254	C01	3843462	3843716	-
B. oleracea	TCONS_00005418	XLOC_007057	lincRNA	2603	C01	4089946	4092549	-
B. oleracea	TCONS_00005529	XLOC_007219	lincRNA	1109	C01	5124044	5125153	-
B. oleracea	TCONS_00005545	XLOC_007232	lincRNA	955	C01	5203313	5204268	-
B. oleracea	TCONS_00005546	XLOC_007232	lincRNA	955	C01	5203313	5204268	-
B. oleracea	TCONS_00005560	XLOC_007246	lincRNA	960	C01	5330972	5331932	-
B. oleracea	TCONS_00005760	XLOC_007511	lincRNA	212	C01	6691896	6692108	-
B. oleracea	TCONS_00005817	XLOC_007578	lincRNA	620	C01	7000547	7001167	-
B. oleracea	TCONS_00005869	XLOC_007654	lincRNA	281	C01	7511150	7511431	-
B. oleracea	TCONS_00005960	XLOC_007769	lincRNA	693	C01	8160896	8161589	-
B. oleracea	TCONS_00006009	XLOC_007840	lincRNA	947	C01	8577189	8578136	-
B. oleracea	TCONS_00006026	XLOC_007863	lincRNA	480	C01	8683058	8683538	-
B. oleracea	TCONS_00006182	XLOC_008058	lincRNA	551	C01	9683111	9683662	-
B. oleracea	TCONS_00006192	XLOC_008072	lincRNA	380	C01	9701254	9701634	-
B. oleracea	TCONS_00006193	XLOC_008073	lincRNA	236	C01	9707596	9707832	-
B. oleracea	TCONS_00006197	XLOC_008076	lincRNA	463	C01	9709556	9710019	-
B. oleracea	TCONS_00006263	XLOC_008167	lincRNA	456	C01	10442226	10442682	-
B. oleracea	TCONS_00006397	XLOC_008332	lincRNA	289	C01	11353092	11353381	-
B. oleracea	TCONS_00006413	XLOC_008348	anti-sense_lncRNA	677	C01	11397740	11398417	-
B. oleracea	TCONS_00006682	XLOC_008682	lincRNA	500	C01	13542637	13543137	-
B. oleracea	TCONS_00006758	XLOC_008785	lincRNA	557	C01	14240190	14240747	-
B. oleracea	TCONS_00006773	XLOC_008817	lincRNA	660	C01	14591393	14592053	-
B. oleracea	TCONS_00006791	XLOC_008838	lincRNA	222	C01	14660215	14660437	-
B. oleracea	TCONS_00006793	XLOC_008840	lincRNA	1074	C01	14664355	14665429	-
B. oleracea	TCONS_00006794	XLOC_008841	lincRNA	697	C01	14665617	14666314	-
B. oleracea	TCONS_00006871	XLOC_008962	intronic_lncRNA	337	C01	15560229	15560566	-
B. oleracea	TCONS_00006874	XLOC_008967	lincRNA	848	C01	15592981	15593829	-
B. oleracea	TCONS_00006883	XLOC_008979	lincRNA	228	C01	15677634	15677862	-
B. oleracea	TCONS_00006885	XLOC_008980	lincRNA	216	C01	15679740	15679956	-
B. oleracea	TCONS_00006943	XLOC_009077	lincRNA	409	C01	16225358	16225767	-
[truncated: 3,098 more rows]

## Sheet: S4
Genome-wide identification, putative functionality and interactions between lncRNAs and miRNAs in Brassica species
Jinfang Zhang1,*, Lijuan Wei2, *, Jun Jiang1, Annaliese S. Mason3, Haojie Li1, Cheng Cui1, Liang Chai1, Benchuan Zheng1, Yongqing Zhu4, Qing Xia1, Liangcai Jiang1,6, Donghui Fu5,6
Supplementary Table S4 Mature miRNA and MIRNA precursors in Brassica
Species	MIRNA genes	Chr	Start	End	Chr	Start	End	Mature miRNA	Sequence 1	Mature miRNA	Sequence 2
B. napus	bna-MIR1140	chrA03_random	242848	242997				bna-miR1140	ACAGCCUAAACCAAUCGGAGC
B. napus	bna-MIR156a	chrA04_random	674113	674194				bna-miR156a	UGACAGAAGAGAGUGAGCACA
B. napus	bna-MIR156b	chrAnn_random	12174398	12174519				bna-miR156b	UUGACAGAAGAUAGAGAGCAC
B. napus	bna-MIR156d	chrA01	2348648	2348757	chrC01	3438541	3438650	bna-miR156d	UGACAGAAGAGAGUGAGCAC
B. napus	bna-MIR159	chrC06	25305913	25306095	chrA07	17173234	17173416	bna-miR159	UUUGGAUUGAAGGGAGCUCUA
B. napus	bna-MIR161	chrC05	20744862	20744992				bna-miR161	UCAAUGCACUGAAAGUGACUA
B. napus	bna-MIR164a	chrA05	181756	181841				bna-miR164a	UGGAGAAGCAGGGCACGUGCA
B. napus	bna-MIR164b	chrC02	42772335	42772439				bna-miR164b	UGGAGAAGCAGGGCACGUGCG
B. napus	bna-MIR166a	chrA04	18875018	18875148				bna-miR166a	UCGGACCAGGCUUCAUUCCCC
B. napus	bna-MIR166f	chrA01	17152103	17152140				bna-miR166f	UCGGACCAGGCUUCAUCCCCC
B. napus	bna-MIR167a	chrA01	16779527	16779658				bna-miR167a	UGAAGCUGCCAGCAUGAUCUAA
B. napus	bna-MIR167c	chrA03	18100976	18101107				bna-miR167c	UGAAGCUGCCAGCAUGAUCUA
B. napus	bna-MIR167d	chrA09	18418818	18418876				bna-miR167d	UGAAGCUGCCAGCAUGAUCU
B. napus	bna-MIR168a	chrAnn_random	5900999	5901131				bna-miR168a	UCGCUUGGUGCAGGUCGGGAA
B. napus	bna-MIR168b	chrAnn_random	46217697	46217826				bna-miR168b	UCGCUUGGUGCAGGUCGAGAA
B. napus	bna-MIR169a	chrC05	38305212	38305344				bna-miR169a	CAGCCAAGGAUGACUUGCCGA
B. napus	bna-MIR169m	chrC03	59573894	59574056				bna-miR169m	UGAGCCAAAGAUGACUUGCCG
B. napus	bna-MIR169n	chrC09	2448627	2448776				bna-miR169n	CAGCCAAGGAUGACUUGCCGG
B. napus	bna-MIR171a	chrA09	32027177	32027280				bna-miR171a	UUGAGCCGUGCCAAUAUCACG
B. napus	bna-MIR171f	chrA03	20691328	20691446				bna-miR171f	UGAUUGAGCCGCGCCAAUAUC
B. napus	bna-MIR171g	chrC07	35991388	35991467				bna-miR171g	UGAUUGAGCCGCGCCAAUAUCU
B. napus	bna-MIR172b	chrA03	4246407	4246501	chrC03	5770780	5770686	bna-miR172b	GGAAUCUUGAUGAUGCUGCAU
B. napus	bna-MIR172d	chrA09	25644951	25645063				bna-miR172d	AGAAUCUUGAUGAUGCUGCAG
B. napus	bna-MIR2111b	chrC03	276530	276646				bna-miR2111b-5p	UAAUCUGCAUCCUGAGGUUUA
B. napus	bna-MIR390a	chrAnn_random	43841935	43842078				bna-miR390a	AAGCUCAGGAGGGAUAGCGCC
B. napus	bna-MIR393	chrA07	14102817	14102896				bna-miR393	UCCAAAGGGAUCGCAUUGAUC
B. napus	bna-MIR394a	chrA07	22459653	22459767				bna-miR394a	UUGGCAUUCUGUCCACCUCC
B. napus	bna-MIR395a	chrC08_random	3571199	3571281				bna-miR395a	CUGAAGUGUUUGGGGGAACUC
B. napus	bna-MIR395d	chrC08_random	3572300	3572416				bna-miR395d	CUGAAGUGUUUGGGGGGACUC
B. napus	bna-MIR397a	chrC09	40925931	40926026				bna-miR397a	UCAUUGAGUGCAGCGUUGAUGU
B. napus	bna-MIR403	chrA05	283711	283821				bna-miR403	UUAGAUUCACGCACAAACUCG
B. napus	bna-MIR6028	chrA05_random	1570345	1570475				bna-miR6028	UGGAGAGUAAGGACAUUCAGA
B. napus	bna-MIR6029	chrA05	19856632	19856747				bna-miR6029	UGGGGUUGUGAUUUCAGGCUU
B. napus	bna-MIR6030	chrA06	9009584	9009696				bna-miR6030	UCCACCCAUACCAUACAGACCC
B. napus	bna-MIR6031	chrA02	12939998	12940068				bna-miR6031	AAGAGGUUCGGAGCGGUUUGAAGC
B. napus	bna-MIR6034	chrCnn_random	44131064	44131189				bna-miR6034	UCUGAUGUAUAUAGCUUUGGG
B. napus	bna-MIR6035	chrAnn_random	9048279	9048369				bna-miR6035	UGGAGUAGAAAAUGCAGUCGU
B. napus	bna-MIR860	chrA06	19255117	19255231				bna-miR860	UCAAUACAUUGGACUACAUAU
B. napus	bol-MIR398a	chrC02	37793589	37793683				bol-miR398a-5p	GGAGUGUCAUGAGAACACGGA	bol-miR398a-3p	UGUGUUCUCAGGUCACCCCUU
B. napus	bol-MIR9408	chrC01	13330598	13330728				bol-miR9408	GUUUCAUCUUAGAGAAUGUUGUC
B. napus	bol-MIR9409	chrC03	16958373	16958472				bol-miR9409	UUUUGUUCAUGACUGCAUUUUC
B. napus	bol-MIR9411	chrC08	17287589	17287681				bol-miR9411	UACUGGACGACUUACACGGAAG
B. napus	bra-MIR156a	chrAnn_random	29262089	29262186				bra-miR156a-3p	GCUUACUCUCUCUCUGUCACC
B. napus	bra-MIR156e	chrA08	11240418	11240536				bra-miR156e-3p	UGCUCACCUCUCUUUCUGUCAGU
B. napus	bra-MIR156f	chrA09_random	3467562	3467738				bra-miR156f-3p	UGCUCACUGCUCUUUCUGUCAGA
B. napus	bra-MIR158	chrA08	2748114	2748220				bra-miR158-5p	CUUUGUCUAUCGUUUGGAAAAG	bra-miR158-3p	UUUCCAAAUGUAGACAAAGCA
B. napus	bra-MIR160a	chrC04_random	966001	966127				bra-miR160a-3p	GCGUAUGAGGAGCCAUGCAUA	bra-miR160a-5p	UGCCUGGCUCCCUGUAUGCCA
B. napus	bra-MIR161	chrA05	12386039	12386169				bra-miR161-3p	GUCACUUUCAAUGCGUUGAUC
B. napus	bra-MIR162	chrA03	19785193	19785318				bra-miR162-5p	GGAGGCAGCGGUUCAUCGAUC	bra-miR162-3p	UCGAUAAACCUCUGCAUCCAG
B. napus	bra-MIR164b	chrC02	42772330	42772439				bra-miR164b-3p	CACGUGUUCUACUACUCCAAC
B. napus	bra-MIR164e	chrC02	12239718	12239831				bra-miR164e-3p	CACGUGCUCCCCUCCUCCAAC
B. napus	bra-MIR168a	chrAnn_random	5900999	5901131				bra-miR168a-3p	CCCGCCUUGUAUCAAGUGAAU
B. napus	bra-MIR168b	chrAnn_random	47010649	47010775				bra-miR168b-5p	UCGCUUGGUGCAGGUCGGGAC	bra-miR168b-3p	CCCGCCUUGCAUCAACUGAAU
B. napus	bra-MIR172a	chrAnn_random	18710199	18710317				bra-miR172a	AGAAUCUUGAUGAUGCUGCAU
B. napus	bra-MIR172b	chrA09_random	3970388	3970494				bra-miR172b-5p	GCAGCACCAUUAAGAUUCACA
B. napus	bra-MIR172d	chrA03	4246407	4246501				bra-miR172d-5p	GCAGCAUCAUUAAGAUUCACA
B. napus	bra-MIR1885a	chrAnn_random	10824980	10825300				bra-miR1885a	CAUCAAUGAAAGGUAUGAUUCC
B. napus	bra-MIR1885b	chrAnn_random	10824963	10825318				bra-miR1885b	UACAUCUUCUCCGCGGAAGCUC
B. napus	bra-MIR2111b	chrAnn_random	45872927	45873039				bra-miR2111b-3p	AUCCUCGGGAUACGGAUUACC
B. napus	bra-MIR319	chrA01	6779227	6779425				bra-miR319-3p	UUGGACUGAAGGGAGCUCCCU
B. napus	bra-MIR390	chrA04	16662818	16662922				bra-miR390-3p	CGCUGUCCAUCCUGAGUUUCA
B. napus	bra-MIR391	chrA10	10707705	10707808				bra-miR391-5p	UUCGCAGGAGAGAUAGCGCCA	bra-miR391-3p	ACGGUAUCUCUCCUACGUAGC
B. napus	bra-MIR395d	chrAnn_random	31837278	31837385				bra-miR395d-5p	GUUCCUCUGAGCACUUCAUUG
B. napus	bra-MIR396	chrC08_random	2009852	2009896				bra-miR396-3p	GCUCAAGAAAGCUGUGGGAAA
B. napus	bra-MIR398	chrA03	2288822	2288945				bra-miR398-3p	UGUGUUCUCAGGUCACCCCUG	bra-miR398-5p	GGGUCGACAUGAGAACACAUG
B. napus	bra-MIR400	chrAnn_random	40582790	40582930				bra-miR400-5p	UAUGAGAGUAUUAUAAGUCAC	bra-miR400-3p	GACUUAUAAUGAUCUCAUGAA
B. napus	bra-MIR403	chrA05	283711	283821				bra-miR403-5p	UGUUUUGUGCGUGAAUCUAAUU
B. napus	bra-MIR408	chrA05	478974	479121				bra-miR408-5p	GGGAGCCAGGGAAGAGGCAGU
B. napus	bra-MIR5654a	chrA05	13278138	13278332				bra-miR5654a	AUAAAUCCCAAGCAUCAUCCA
B. napus	bra-MIR5711	chrAnn_random	39774049	39774156				bra-miR5711	UGUUUUGUGGGUUUCUACCGA
B. napus	bra-MIR5712	chrA01	5938186	5938315				bra-miR5712	AAUAUUAAUAUAAUUGGUGAG
B. napus	bra-MIR5717	chrA06	18941761	18941857				bra-miR5717	GUUUGGAUUGUUUGCCUUGGC
B. napus	bra-MIR5718	chrA09	4352552	4352785				bra-miR5718	UCAGAACCAAACACAGAACAAG
B. napus	bra-MIR5719	chrA03	28369318	28369488				bra-miR5719	UUGUGAUGAUAAUACGACUUC
B. napus	bra-MIR5720	chrA09_random	177963	178252				bra-miR5720	UUGUGAUUUGGUUGGAAUAUC
B. napus	bra-MIR5721	chrA02	22475947	22476047				bra-miR5721	AAAAAUGGAGUGAGAAAUGGA
B. napus	bra-MIR5722	chrA10	12641688	12641903				bra-miR5722	UGAAAUAGAGUCAUGUGGAACG
B. napus	bra-MIR5723	chrA02	20835304	20835466				bra-miR5723	AAUGUGCUGCAAUAUCUCUGC
B. napus	bra-MIR5725	chrA08	4620793	4620997				bra-miR5725	AUUUGGCACAAUCUGAUCUGC
B. napus	bra-MIR5726	chrA10	6331173	6331294				bra-miR5726	CAAAGGUUGCUUGAAUAAGGU
B. napus	bra-MIR860	chrA06	19255117	19255231				bra-miR860-5p	AUGUAGUCCAAUCUAUUGAAG
B. napus	bra-MIR9408	chrA01	8260491	8260630				bra-miR9408-3p	UUUCAUCUUAGAGAAUGUUGUU
B. napus	bra-MIR9552a	chrA09	14207890	14207991				bra-miR9552a-5p	CUAUCGGUCUACUCGGUCAGC
B. napus	bra-MIR9552b	chrA09	14207849	14207991				bra-miR9552b-3p	UGACCGAGUAGACCGAUAGUC
B. napus	bra-MIR9554	chrA06	19718101	19718250				bra-miR9554-5p	GAAUGAUACUUGGAUAUAAUC
B. napus	bra-MIR9555a	chrA07	23905535	23905683				bra-miR9555a-3p	UUUCCCGUAAAGCUUAGAACC	bra-miR9555a-5p	UUCUAAGCUUUACGGGAAACC
B. napus	bra-MIR9555b	chrA01	10461792	10461853				bra-miR9555b-5p	UGUAAUUGCGGGGUUCUAAGC
B. napus	bra-MIR9557	chrA07_random	99265	99452				bra-miR9557-5p	UUUUGCGUUUCAACUCGGUCC	bra-miR9557-3p	GCUGAGUUGGAACGCAAAAUC
B. napus	bra-MIR9558	chrC03_random	1702602	1702746				bra-miR9558-5p	AGAGAUGUCUGGCUUGCAACA	bra-miR9558-3p	UUGCAAGCCAGACAUUUCCUUU
B. napus	bra-MIR9559	chrAnn_random	36404086	36404194				bra-miR9559-3p	ACAAUGAACGAAAUCCAAAUC
B. napus	bra-MIR9560a	chrA09	1972919	1973050				bra-miR9560a-3p	UCAUAUUAGUUCUACCUCCUGUUG	bra-miR9560a-5p	ACAGGUGGUGGAACAAAUAUGAGU
B. napus	bra-MIR9560b	chrA06	19552830	19552965				bra-miR9560b-3p	UCAUAUUAGUUCUACCUCCUGCUG
B. napus	bra-MIR9562	chrA02_random	1408210	1408358				bra-miR9562-5p	ACUAUGCAAUUGUGAACAAAC	bra-miR9562-3p	UUAUUCACAACUGCAUAAUUC
B. napus	bra-MIR9563a	chrAnn_random	9932700	9932850				bra-miR9563a-5p	ACCCGUCUCUUAAUUUUUAAC	bra-miR9563a-3p	UAAAAGUUAAGAGACAAGUUA
B. napus	bra-MIR9563b	chrC02	20220014	20220197				bra-miR9563b-5p	AAGAACUCGUCUCUUAACUUUUAA
B. napus	bra-MIR9564	chrA08	3734302	3734432				bra-miR9564-3p	CGAGCUGUGUAAUCGUUUUGUU	bra-miR9564-5p
B. napus	bra-MIR9566	chrA01	4545413	4545544				bra-miR9566-3p	GAGCCUAAGUAUUUGUCAACAAUG	bra-miR9566-5p	UUGUUGACAAAUACUUAGGCUC
B. napus	bra-MIR9568	chrA03	13274664	13274813				bra-miR9568-3p	UCAUCGUAAGAGAUCUGCAUU	bra-miR9568-5p	UGCGGAUAUCUUAGGAUGAGGU
B. napus	bra-MIR9569	chrAnn_random	21873846	21874037				bra-miR9569-3p	ACACAGGAACAAUACUAACUCAUU	bra-miR9569-5p	UGAGUUAUCAUUGGUCUUGUG
B. napus	novel_114	chrA02	3338335	3338653				novel_114	ugaaucuugaugaugcugcau
B. napus	novel_69	chrA02	133752	134073				novel_69	aucagcauuggagguucacuaggg
B. napus	novel_101	chrA03	4029968	4030289				novel_101	gaugacgguaucucuccuacguag
B. napus	novel_24	chrA03	2625903	2626224				novel_24	aacaagaaacagaacugaacgugu
B. napus	novel_51	chrA03	12876943	12877261				novel_51	cguauuguucaacaaggcucc
B. napus	novel_61	chrA03	28369159	28369477				novel_61	ucggauuaucaucacaacacu
B. napus	novel_70	chrA04	1566565	1566883				novel_70	ucuuuuuccgcuuguaacgug
B. napus	novel_42	chrA05	13278347	13278665				novel_42	gacuuauaauaaucucaugaa
B. napus	novel_110	chrA06	20113511	20113831				novel_110	agcaucuccaagggaacucuauu
B. napus	novel_47	chrA06	4069443	4069762				novel_47	uucuugugguuguagagucuug
B. napus	novel_6	chrA06	16006380	16006698				novel_6	ucggaccaggcuucaucccccu
B. napus	novel_71	chrA06	11008202	11008523				novel_71	aaaucuaucggaauauaaaucugu
B. napus	novel_79	chrA06	10046760	10047081				novel_79	aaugguaacugugguuugagcggu
B. napus	novel_58	chrA06_random	789822	790140				novel_58	cggauuuuagcugcguagcua
B. napus	novel_22	chrA07	8116167	8116485				novel_22	aggguuugacuggugaccauu
B. napus	novel_45	chrA07	19220654	19220972				novel_45	gcucucuagucuucugucauc
B. napus	novel_95	chrA07	9130036	9130354				novel_95	gauccucugaacacuucauug
B. napus	novel_1	chrA07_random	1944221	1944538				novel_1	cuugcauaucuuaggagcuuu
B. napus	novel_5	chrA10	15242783	15243100				novel_5	ucggaccaggcuucauucccca
B. napus	novel_15	chrAnn_random	43332654	43332970				novel_15	augucugccugggugucaca
B. napus	novel_32	chrAnn_random	14523308	14523627				novel_32	cguacagaguagucaagcauga
B. napus	novel_80	chrAnn_random	11499671	11499988				novel_80	uuaagcugccagcaugaucu
B. napus	novel_86	chrAnn_random	21306720	21307035				novel_86	ucgauuaagacagcaggacgguga
B. napus	novel_99	chrAnn_random	37379361	37379676				novel_99	gcgaccccaggucaggca
B. napus	novel_112	chrC01	15135451	15135769				novel_112	cggcucugauaccaauugaug
B. napus	novel_29	chrC01_random	86269	86589				novel_29	ugcucacggcucuuucugucagu
B. napus	novel_102	chrC02	6068984	6069305				novel_102	acggucucuuagauuuuaacuaaa
B. napus	novel_21	chrC02	12383123	12383441				novel_21	gcucucuagccuucugucauc
B. napus	novel_33	chrC02	39775800	39776121				novel_33	auauuccgauaagaaccucgaucu
B. napus	novel_49	chrC02	8357428	8357748				novel_49	cuaaaaaacucuggauaaugaugc
B. napus	novel_52	chrC02	14066470	14066789				novel_52	cuugucggaguuuaugaucucg
B. napus	novel_54	chrC02	14066466	14066784				novel_54	ucauaaacuccgacaagaugu
B. napus	novel_56	chrC02	39488523	39488844				novel_56	acggcugaaaucuaaauaaaacuu
B. napus	novel_91	chrC02	12904158	12904479				novel_91	cugaugcugaugcucugagagugu
B. napus	novel_115	chrC02_random	2214582	2214903				novel_115	aacugugugaacucuccauggagu
B. napus	novel_75	chrC02_random	1791185	1791502				novel_75	ucuuguuacugagcucgacg
B. napus	novel_12	chrC03	735361	735679				novel_12	ccgauugucuuuaggcuguugu
B. napus	novel_44	chrC03	3150779	3151097				novel_44	ggguggacaugagaacacaug
B. napus	novel_60	chrC03	1496515	1496836				novel_60	cuaagaacuccgaguuaaucaugg
B. napus	novel_68	chrC03	31078935	31079250				novel_68	uugggauugaagggagcu
B. napus	novel_94	chrC03	318276	318597				novel_94	agauacggucucuuagauuuuaac
B. napus	novel_109	chrC03_random	898525	898840				novel_109	auggagaauuaggguu
B. napus	novel_39	chrC03_random	1699822	1700140				novel_39	uugugggcuuuuaagaagacg
B. napus	novel_50	chrC03_random	5671399	5671720				novel_50	auaugaaucuuuagaacuccaaug
B. napus	novel_108	chrC04	799075	799392				novel_108	uuuggauugaagggagcucc
B. napus	novel_20	chrC04	42904810	42905129				novel_20	uggcauugguaguaaugagugu
B. napus	novel_25	chrC04	47518990	47519308				novel_25	aguaguucguuagguuugacc
B. napus	novel_31	chrC04	37895638	37895955				novel_31	auucuaagcuuggaauucuca
B. napus	novel_36	chrC04	21778598	21778915				novel_36	ggucaugucugacagcuucacu
B. napus	novel_41	chrC04	42678430	42678747				novel_41	ucucguuacuuagcucgacg
B. napus	novel_59	chrC04	46407505	46407820				novel_59	uuggacugaagggagcuccuu
B. napus	novel_93	chrC04_random	4195268	4195589				novel_93	aagaacugucucuuaaccgaaacu
B. napus	novel_105	chrC05	9532250	9532568				novel_105	acaucuguuaggguuucuuug
B. napus	novel_16	chrC05	39757047	39757363				novel_16	ucccaaauguagacaaagca
B. napus	novel_77	chrC05_random	138741	139059				novel_77	uuguagaauuuugggaagggc
B. napus	novel_43	chrC06	9695296	9695616				novel_43	cuauuauaaagaguuggauuugc
B. napus	novel_67	chrC06	24130980	24131297				novel_67	gaucuguuaggguuucuuug
B. napus	novel_113	chrC06_random	2173000	2173318				novel_113	aucaugcgaucucuucggauu
B. napus	novel_62	chrC07	16425788	16426106				novel_62	uaugauccaucuuuaacugag
B. napus	novel_84	chrC07	38150045	38150363				novel_84	ucgcuuggugcaggucgggacug
B. napus	novel_26	chrC08	30082251	30082569				novel_26	uuagaugaccaucaacaaaua
B. napus	novel_34	chrC08	19915570	19915889				novel_34	uuuugccuacuccucccauacc
B. napus	novel_48	chrC08	23120137	23120455				novel_48	uugagccgugccaauaucacu
B. napus	novel_72	chrC08	23394205	23394522				novel_72	gucuguauguaugggcugagu
B. napus	novel_107	chrC09	14993630	14993947				novel_107	uuauaggacuggucuaaacc
B. napus	novel_11	chrC09	46072176	46072497				novel_11	aaguuucgccgacugcucgcgugu
B. napus	novel_18	chrC09	44265919	44266237				novel_18	gggucgauaugagaacacaug
B. napus	novel_3	chrC09	5300019	5300337				novel_3	uuccacagcuuucuugaacug
B. napus	novel_96	chrCnn_random	74323948	74324267				novel_96	caagcaggaguaccgaugaguu
B. olearacea	novel_1	C08	31929105	31929423					uuagaugaccaucaacaaaua
B. olearacea	novel_100	C04	35653041	35653357				novel_1	ugccaaaggagauuugccccg
B. olearacea	novel_102	C09	30476561	30476879				novel_100	aucaauguuggcucaauuaug
B. olearacea	novel_104	C06	21156223	21156540				novel_102	gcaaguugacuuuggcucugu
B. olearacea	novel_107	C06	26203320	26203638				novel_104	uuugguggcaaaaagaccuug
B. olearacea	novel_108	C03	18897650	18897967				novel_107	cguauuguucaacaaggcucc
B. olearacea	novel_109	C08	30413145	30413466				novel_108	aaagacggcucuuauaucucuua
B. olearacea	novel_111	C07	10317443	10317761				novel_109	uauuauagagguggauuugcu
B. olearacea	novel_114	C07	40711553	40711873				novel_111	aaucggcaaauuaaauacucaagu
B. olearacea	novel_123	C04	39056495	39056811				novel_114	uuuggacugaagggagcucc
B. olearacea	novel_128	C03	53443430	53443750				novel_123	auuggaagguucuuaagacgaagu
B. olearacea	novel_13	C05	31839746	31840061				novel_128	ucccaaauguagacaaagca
B. olearacea	novel_131	C05	16367901	16368218				novel_13	cuuucugccgguaacuuggau
B. olearacea	novel_133	C03	38429724	38430042				novel_131	uuauuaaacgccgcgucuaac
B. olearacea	novel_134	C02	35937247	35937568				novel_133	cuuccgaaagacuuacauugaagu
B. olearacea	novel_135	C07	41430763	41431078				novel_134	ucgcuuggugcaggucgggac
B. olearacea	novel_137	C05	16368007	16368324				novel_135	cuuucugccgguaacuuggag
B. olearacea	novel_138	C08	2969298	2969614				novel_137	cgcucacuguuccgagaacug
B. olearacea	novel_139	C07	26548859	26549177				novel_138	uugacagaagaaagagagcac
B. olearacea	novel_14	C09	5606147	5606463				novel_139	uuccacagcuuucuugaacug
B. olearacea	novel_140	C02	29284881	29285201				novel_14	aaaacgacguaguauugaaaaaug
B. olearacea	novel_144	C08	33338049	33338370				novel_140	aucugcaucacugaacuccaugga
B. olearacea	novel_147	C07	13004187	13004508				novel_144	auggaugacauggaaauaugaggu
B. olearacea	novel_152	C06	9533596	9533913				novel_147	aucaugauuauuggaggguuc
B. olearacea	novel_20	C04	36700870	36701187				novel_152	uguucuguggguuuuuaccga
B. olearacea	novel_23	C03	22417491	22417808				novel_20	cuacgagacguaucuuauauu
B. olearacea	novel_25	C02	35676647	35676962				novel_23	uccgcuguagcacaaaggc
B. olearacea	novel_26	C09	7067387	7067704				novel_25	ccugccuuccaucaacugaau
B. olearacea	novel_27	C09	33900183	33900500				novel_26	gggucgauaugagaacacaug
B. olearacea	novel_28	C08	34101331	34101649				novel_27	cugaaccgucgcaugauuugu
B. olearacea	novel_3	C07	3685435	3685752				novel_28	acgucugccugggugucaca
B. olearacea	novel_32	C01	4052629	4052949				novel_3	ugcucacggcucuuucugucagu
B. olearacea	novel_35	C03	4960835	4961153				novel_32	ugacgguauuucuccuacguag
B. olearacea	novel_36	C03	20971383	20971700				novel_35	uugugggcuuuuaagaagacg
B. olearacea	novel_37	C05	25939244	25939561				novel_36	uuguagaauuuugggaagggc
B. olearacea	novel_39	C01	6058531	6058847				novel_37	gcguacagaguagucaagcaug
B. olearacea	novel_40	C06	16014102	16014423				novel_39	uucauggacguugagg
B. olearacea	novel_48	C04	20492588	20492903				novel_40	auuggaccaucacuuuu
B. olearacea	novel_53	C03	54942502	54942820				novel_48	uuuucugcaguuuuauucuuu
B. olearacea	novel_64	C04	38013983	38014299				novel_53	ugccuggcucccuguaugcc
B. olearacea	novel_66	C09	6281225	6281542				novel_64	ucagaaccaaacccagaacaag
B. olearacea	novel_70	C04	22919378	22919695				novel_66	aucaugcgaucucauuggauu
B. olearacea	novel_71	C03	54942428	54942745				novel_70	agaauaaaacugcagaaaagu
B. olearacea	novel_74	C07	35704598	35704916				novel_71	uuuuaccggaauauaagaauc
B. olearacea	novel_76	C01	32390680	32390997				novel_74	agaugaagccuccgacugaga
B. olearacea	novel_77	C08	41039226	41039547				novel_76	uuuugucguucacgaguuuucaac
B. olearacea	novel_78	C07	40340362	40340680				novel_77	ucaaaauacaaaguccagcga
B. olearacea	novel_82	C03	6437008	6437326				novel_78	uugcggcuaagaaacgaacacggc
B. olearacea	novel_85	C05	27569362	27569680				novel_82	uggcauugguaguaaugagugu
B. olearacea	novel_86	C07	12981604	12981925				novel_85	acaguaacgagacgguaucacucc
B. olearacea	novel_92	C05	1564229	1564546				novel_86	uuuguaccuuuaauagauugu
B. olearacea	novel_95	C07	27712692	27713009				novel_92	agagaucgggguuaaucaugc
B. olearacea	novel_96	C08	24077601	24077918				novel_95	uugagccgugccaauaucacu
B. olearacea	novel_98	C03	45688615	45688930				novel_96	uaauggugauuuugaaucuaa
B. olearacea	novel_99	C02	39607284	39607599				novel_98	guucuugcccuacauuuc
B. olearacea	bna-MIR156a	C01	25448598	25448679				novel_99	UGACAGAAGAGAGUGAGCACA
B. olearacea	bna-MIR156b	C01	31679963	31680028				bna-miR156b	UUGACAGAAGAUAGAGAGCAC
B. olearacea	bna-MIR156d	C01	3602495	3602604				bna-miR156d	UGACAGAAGAGAGUGAGCAC
B. olearacea	bna-MIR159	C06	33256936	33257118				bna-miR159	UUUGGAUUGAAGGGAGCUCUA
B. olearacea	bna-MIR161	C07	19535070	19534940				bna-miR161	UCAAUGCACUGAAAGUGACUA
B. olearacea	bna-MIR164a							bna-miR164a	UGGAGAAGCAGGGCACGUGCA
B. olearacea	bna-MIR164b	C02	42582800	42582904				bna-miR164b	UGGAGAAGCAGGGCACGUGCG
B. olearacea	bna-MIR166a	C04	40715633	40715762				bna-miR166a	UCGGACCAGGCUUCAUUCCCC
B. olearacea	bna-MIR166f	C05	281181	281218				bna-miR166f	UCGGACCAGGCUUCAUCCCCC
B. olearacea	bna-MIR167a	C01	27616901	27616770				bna-miR167a	UGAAGCUGCCAGCAUGAUCUAA
B. olearacea	bna-MIR167c	C01	27616901	27616772				bna-miR167c	UGAAGCUGCCAGCAUGAUCUA
B. olearacea	bna-MIR167d	C08	11695876	11695919				bna-miR167d	UGAAGCUGCCAGCAUGAUCU
B. olearacea	bna-MIR168a	C07	24398327	24398459				bna-miR168a	UCGCUUGGUGCAGGUCGGGAA
B. olearacea	bna-MIR168b	C03	48564100	48563973				bna-miR168b	UCGCUUGGUGCAGGUCGAGAA
B. olearacea	bna-MIR169a	C05	29593841	29593973				bna-miR169a	CAGCCAAGGAUGACUUGCCGA
B. olearacea	bna-MIR169g	C05	14911767	14911600				bna-miR169g	UAGCCAAGGAUGACUUGCCUGC
B. olearacea	bna-MIR169m	C03	56799240	56799402				bna-miR169m	UGAGCCAAAGAUGACUUGCCG
B. olearacea	bna-MIR169n	C09	4524371	4524520				bna-miR169n	CAGCCAAGGAUGACUUGCCGG
B. olearacea	bna-MIR171a	C08	38915968	38916071				bna-miR171a	UUGAGCCGUGCCAAUAUCACG
B. olearacea	bna-MIR171f							bna-miR171f	UGAUUGAGCCGCGCCAAUAUC
B. olearacea	bna-MIR171g							bna-miR171g	UGAUUGAGCCGCGCCAAUAUCU
B. olearacea	bna-MIR172b	C03	5309667	5309573				bna-miR172b	GGAAUCUUGAUGAUGCUGCAU
B. olearacea	bna-MIR172d	C08	29631057	29631169				bna-miR172d	AGAAUCUUGAUGAUGCUGCAG
B. olearacea	bna-MIR2111a	C01	37592595	37592548				bna-miR2111a-3p	GUCCUCGGGAUGCGGAUUACC
B. olearacea	bna-MIR2111b	C03	31286	31399				bna-miR2111b-3p	AUCCUCGGGAUACAGAUUACC	>bna-miR2111b-5p	UAAUCUGCAUCCUGAGGUUUA
B. olearacea	bna-MIR2111c	C01	37573137	37573004				bna-miR2111c	UAAUCUGCAUCCUGGGGUUUA
B. olearacea	bna-MIR390a	C03	5609134	5608992				bna-miR390a	AAGCUCAGGAGGGAUAGCGCC
B. olearacea	bna-MIR393	C04	22919521	22919468				bna-miR393	UCCAAAGGGAUCGCAUUGAUC
B. olearacea	bna-MIR394a	C06	1871352	1871237				bna-miR394a	UUGGCAUUCUGUCCACCUCC
B. olearacea	bna-MIR395a	C08	22581681	22581599				bna-miR395a	CUGAAGUGUUUGGGGGAACUC
B. olearacea	bna-MIR395d	C08	22582664	22582780				bna-miR395d	CUGAAGUGUUUGGGGGGACUC
B. olearacea	bna-MIR397a	C09	30443629	30443724				bna-miR397a	UCAUUGAGUGCAGCGUUGAUGU
B. olearacea	bna-MIR399a	C03	44641327	44641427				bna-miR399a	UGCCAAAGGAGAUUUGCCCGG
B. olearacea	bna-MIR399c	C07	40669497	40669599				bna-miR399c	UGCCAAAGGAGAUUUGUCCGG
B. olearacea	bna-MIR403							bna-miR403	UUAGAUUCACGCACAAACUCG
B. olearacea	bna-MIR6030							bna-miR6030	UCCACCCAUACCAUACAGACCC
B. olearacea	bna-MIR6031							bna-miR6031	AAGAGGUUCGGAGCGGUUUGAAGC
B. olearacea	bna-MIR6034	C03	18897797	18897923				bna-miR6034	UCUGAUGUAUAUAGCUUUGGG
B. olearacea	bna-MIR6035							bna-miR6035	UGGAGUAGAAAAUGCAGUCGU
B. olearacea	bna-MIR6036	C03	41463597	41463753				bna-miR6036	AUAGUACUAGUACUUGCAUGAUCA
B. olearacea	bna-MIR860	C07	35328711	35328597				bna-miR860	UCAAUACAUUGGACUACAUAU
B. olearacea	bol-MIR398a	C02	36449140	36449234				bol-miR398a-3p	UGUGUUCUCAGGUCACCCCUU	>bol-miR398a-5p	GGAGUGUCAUGAGAACACGGA
B. olearacea	bol-MIR9408	C01	13293358	13293228				bol-miR9408	GUUUCAUCUUAGAGAAUGUUGUC
B. olearacea	bol-MIR9409	C03	15886696	15886597				bol-miR9409	UUUUGUUCAUGACUGCAUUUUC
B. olearacea	bol-MIR9410	C03	24382503	24382595				bol-miR9410	UACUUAAUUAUAAGUCGUCUGG
B. olearacea	bol-MIR9411	C06	37155761	37155671				bol-miR9411	UACUGGACGACUUACACGGAAG
B. olearacea	bra-MIR156a	C09	36118974	36118875				bra-miR156a-3p	GCUUACUCUCUCUCUGUCACC
B. olearacea	bra-MIR156c	C07	46210651	46210548				bra-miR156c-3p	GCUCACUGCUCUAUCUGUCAGA
B. olearacea	bra-MIR156e	C03	54389866	54389748				bra-miR156e-3p	UGCUCACCUCUCUUUCUGUCAGU
B. olearacea	bra-MIR156f	C08	34060363	34060539				bra-miR156f-3p	UGCUCACUGCUCUUUCUGUCAGA
B. olearacea	bra-MIR158	C08	8283689	8283584				bra-miR158-3p	UUUCCAAAUGUAGACAAAGCA	>bra-miR158-5p	CUUUGUCUAUCGUUUGGAAAAG
B. olearacea	bra-MIR160a	C04	6676486	6676612				bra-miR160a-3p	GCGUAUGAGGAGCCAUGCAUA	>bra-miR160a-5p	UGCCUGGCUCCCUGUAUGCCA
B. olearacea	bra-MIR161	C07	19535070	19534940				bra-miR161-3p	GUCACUUUCAAUGCGUUGAUC
B. olearacea	bra-MIR162	C07	36847917	36848042				bra-miR162-3p	UCGAUAAACCUCUGCAUCCAG	>bra-miR162-5p	GGAGGCAGCGGUUCAUCGAUC
B. olearacea	bra-MIR164b	C02	42582795	42582904				bra-miR164b-3p	CACGUGUUCUACUACUCCAAC
B. olearacea	bra-MIR168a	C07	24398327	24398459				bra-miR168a-3p	CCCGCCUUGUAUCAAGUGAAU
B. olearacea	bra-MIR168b	C07	41430775	41430895				bra-miR168b-3p	CCCGCCUUGCAUCAACUGAAU	>bra-miR168b-5p	UCGCUUGGUGCAGGUCGGGAC
B. olearacea	bra-MIR172a	C02	1547000	1546883				bra-miR172a	AGAAUCUUGAUGAUGCUGCAU
B. olearacea	bra-MIR172b	C09	39300329	39300435				bra-miR172b-5p	GCAGCACCAUUAAGAUUCACA
B. olearacea	bra-MIR172d	C03	5309667	5309573				bra-miR172d-5p	GCAGCAUCAUUAAGAUUCACA
B. olearacea	bra-MIR1885a	C07	27284666	27284506				bra-miR1885a	CAUCAAUGAAAGGUAUGAUUCC
B. olearacea	bra-MIR1885b	C07	27284666	27284489				bra-miR1885b	UACAUCUUCUCCGCGGAAGCUC
B. olearacea	bra-MIR2111	C01	37573137	37573004				bra-miR2111-3p	GACCUCAGGAUGCGGAUUACC
B. olearacea	bra-MIR2111b	C02	251599	251715				bra-miR2111b-3p	AUCCUCGGGAUACGGAUUACC
B. olearacea	bra-MIR319	C01	10405595	10405793				bra-miR319-3p	UUGGACUGAAGGGAGCUCCCU
B. olearacea	bra-MIR390	C04	37751409	37751513				bra-miR390-3p	CGCUGUCCAUCCUGAGUUUCA
B. olearacea	bra-MIR391	C03	4961135	4961048				bra-miR391-3p	ACGGUAUCUCUCCUACGUAGC	>bra-miR391-5p	UUCGCAGGAGAGAUAGCGCCA
B. olearacea	bra-MIR395d	C06	7090473	7090580				bra-miR395d-5p	GUUCCUCUGAGCACUUCAUUG
B. olearacea	bra-MIR396	C08	10358222	10358058				bra-miR396-3p	GCUCAAGAAAGCUGUGGGAAA
B. olearacea	bra-MIR398	C03	2566947	2567069				bra-miR398-3p	UGUGUUCUCAGGUCACCCCUG	>bra-miR398-5p	GGGUCGACAUGAGAACACAUG
B. olearacea	bra-MIR400							bra-miR400-3p	GACUUAUAAUGAUCUCAUGAA	>bra-miR400-5p	UAUGAGAGUAUUAUAAGUCAC
B. olearacea	bra-MIR403							bra-miR403-5p	UGUUUUGUGCGUGAAUCUAAUU
B. olearacea	bra-MIR408							bra-miR408-5p	GGGAGCCAGGGAAGAGGCAGU
B. olearacea	bra-MIR5654a	C05	12920997	12920803				bra-miR5654a	AUAAAUCCCAAGCAUCAUCCA
B. olearacea	bra-MIR5712	C01	8492608	8492743				bra-miR5712	AAUAUUAAUAUAAUUGGUGAG
B. olearacea	bra-MIR5720	C09	521589	521308				bra-miR5720	UUGUGAUUUGGUUGGAAUAUC
B. olearacea	bra-MIR5721							bra-miR5721	AAAAAUGGAGUGAGAAAUGGA
B. olearacea	bra-MIR860	C07	35328711	35328597				bra-miR860-5p	AUGUAGUCCAAUCUAUUGAAG
B. olearacea	bra-MIR9408	C01	13293360	13293220				bra-miR9408-3p	UUUCAUCUUAGAGAAUGUUGUU
B. olearacea	bra-MIR9555a	C08	5068868	5069000				bra-miR9555a-3p	UUUCCCGUAAAGCUUAGAACC	>bra-miR9555a-5p	UUCUAAGCUUUACGGGAAACC
B. olearacea	bra-MIR9557	C07	8465998	8465811				bra-miR9557-5p	UUUUGCGUUUCAACUCGGUCC
B. olearacea	bra-MIR9558	C03	20968968	20968824				bra-miR9558-3p	UUGCAAGCCAGACAUUUCCUUU	>bra-miR9558-5p	AGAGAUGUCUGGCUUGCAACA
B. olearacea	bra-MIR9559	C04	14575970	14575861				bra-miR9559-3p	ACAAUGAACGAAAUCCAAAUC	>bra-miR9559-5p	UUUGGAUUUUGGUCAUUGUUG
B. olearacea	bra-MIR9560a	C09	3315092	3314961				bra-miR9560a-5p	ACAGGUGGUGGAACAAAUAUGAGU
B. olearacea	bra-MIR9560b	C09	3315091	3314961				bra-miR9560b-3p	UCAUAUUAGUUCUACCUCCUGCUG
B. olearacea	bra-MIR9562	C07	35671143	35671261				bra-miR9562-3p	UUAUUCACAACUGCAUAAUUC
B. olearacea	bra-MIR9563a	C01	36238848	36238698				bra-miR9563a-3p	UAAAAGUUAAGAGACAAGUUA	>bra-miR9563a-5p	ACCCGUCUCUUAAUUUUUAAC
B. olearacea	bra-MIR9563b	C01	15186502	15186693				bra-miR9563b-5p	AAGAACUCGUCUCUUAACUUUUAA
B. olearacea	bra-MIR9564							bra-miR9564-5p	ACAAAACGAUUACACAGCUCGGUC
B. rapa	bna-miR1140	A03	683642	683791				bna-miR1140	ACAGCCUAAACCAAUCGGAGC
B. rapa	bna-miR156a	A04	11666083	11666002				bna-miR156a	UGACAGAAGAGAGUGAGCACA
B. rapa	bna-miR156b	A03	17948817	17948696				bna-miR156b	UUGACAGAAGAUAGAGAGCAC
B. rapa	bna-miR156d	A01	2836909	2837018				bna-miR156d	UGACAGAAGAGAGUGAGCAC
B. rapa	bna-miR159	A07	18544040	18544222				bna-miR159	UUUGGAUUGAAGGGAGCUCUA
B. rapa	bna-miR161	A05	12499333	12499203				bna-miR161	UCAAUGCACUGAAAGUGACUA
B. rapa	bna-miR164a	A05	150963	150878				bna-miR164a	UGGAGAAGCAGGGCACGUGCA
B. rapa	bna-miR164b	A02	23929276	23929385				bna-miR164b	UGGAGAAGCAGGGCACGUGCG
B. rapa	bna-miR166a	A04	18956133	18956263				bna-miR166a	UCGGACCAGGCUUCAUUCCCC
B. rapa	bna-miR166f	A10	3172412	3172375				bna-miR166f	UCGGACCAGGCUUCAUCCCCC
B. rapa	bna-miR167a	A01	19136392	19136261				bna-miR167a	UGAAGCUGCCAGCAUGAUCUAA
B. rapa	bna-miR167c	A03	19177779	19177912				bna-miR167c	UGAAGCUGCCAGCAUGAUCUA
B. rapa	bna-miR167d	A09	21154500	21154442				bna-miR167d	UGAAGCUGCCAGCAUGAUCU
B. rapa	bna-miR168a	A06	24003727	24003859				bna-miR168a	UCGCUUGGUGCAGGUCGGGAA
B. rapa	bna-miR168b	A08	10125550	10125679				bna-miR168b	UCGCUUGGUGCAGGUCGAGAA
B. rapa	bna-miR169a	A05	21645125	21645256				bna-miR169a	CAGCCAAGGAUGACUUGCCGA
B. rapa	bna-miR169g	A06	7277120	7276954				bna-miR169g	UAGCCAAGGAUGACUUGCCUGC
B. rapa	bna-miR169m	A08	821090	820928				bna-miR169m	UGAGCCAAAGAUGACUUGCCG
B. rapa	bna-miR169n	A09	3003935	3003790				bna-miR169n	CAGCCAAGGAUGACUUGCCGG
B. rapa	bna-miR171a	A09	36537086	36537189				bna-miR171a	UUGAGCCGUGCCAAUAUCACG
B. rapa	bna-miR171f	A03	21931195	21931313				bna-miR171f	UGAUUGAGCCGCGCCAAUAUC
B. rapa	bna-miR171g	A03	21931240	21931300				bna-miR171g	UGAUUGAGCCGCGCCAAUAUCU
B. rapa	bna-miR172b	A03	4762994	4762900				bna-miR172b	GGAAUCUUGAUGAUGCUGCAU
B. rapa	bna-miR172d	A09	29226364	29226476				bna-miR172d	AGAAUCUUGAUGAUGCUGCAG
B. rapa	bna-miR2111a	A03	15845181	15845031				bna-miR2111a-3p	GUCCUCGGGAUGCGGAUUACC
B. rapa	bna-miR2111b	A03	205669	205775				bna-miR2111b-3p	AUCCUCGGGAUACAGAUUACC	bna-miR2111b-5p	UAAUCUGCAUCCUGAGGUUUA
B. rapa	bna-miR2111c	A01	25161575	25161439				bna-miR2111c	UAAUCUGCAUCCUGGGGUUUA
B. rapa	bna-miR390a	A03	4957577	4957434				bna-miR390a	AAGCUCAGGAGGGAUAGCGCC
B. rapa	bna-miR393	A07	15263837	15263916				bna-miR393	UCCAAAGGGAUCGCAUUGAUC
B. rapa	bna-miR394a	A07	24158028	24158143				bna-miR394a	UUGGCAUUCUGUCCACCUCC
B. rapa	bna-miR395a	A08	17024365	17024283				bna-miR395a	CUGAAGUGUUUGGGGGAACUC
B. rapa	bna-miR395d	A08	17025470	17025586				bna-miR395d	CUGAAGUGUUUGGGGGGACUC
B. rapa	bna-miR397a	A10	10643894	10643989				bna-miR397a	UCAUUGAGUGCAGCGUUGAUGU
B. rapa	bna-miR399a	A09	22806514	22806413				bna-miR399a	UGCCAAAGGAGAUUUGCCCGG
B. rapa	bna-miR403	A05	266530	266420				bna-miR403	UUAGAUUCACGCACAAACUCG
B. rapa	bna-miR6029	A05	22392986	22393098				bna-miR6029	UGGGGUUGUGAUUUCAGGCUU
B. rapa	bna-miR6030	A06	9215088	9215200				bna-miR6030	UCCACCCAUACCAUACAGACCC
B. rapa	bna-miR6031	A02	6784460	6784390				bna-miR6031	AAGAGGUUCGGAGCGGUUUGAAGC
B. rapa	bna-miR6036	A01	21762028	21761881				bna-miR6036	AUAGUACUAGUACUUGCAUGAUCA
B. rapa	bna-miR860	A06	18452260	18452374				bna-miR860	UCAAUACAUUGGACUACAUAU
B. rapa	bol-miR398a	A02	20565619	20565713				bol-miR398a-3p	UGUGUUCUCAGGUCACCCCUU	bol-miR398a-5p	GGAGUGUCAUGAGAACACGGA
B. rapa	bol-miR9408	A01	9436664	9436546				bol-miR9408	GUUUCAUCUUAGAGAAUGUUGUC
B. rapa	bol-miR9410	A01	12767995	12768057				bol-miR9410	UACUUAAUUAUAAGUCGUCUGG
B. rapa	bra-miR156a	A02	1949357	1949454				bra-miR156a-3p	GCUUACUCUCUCUCUGUCACC
B. rapa	bra-miR156c	A03	28522397	28522294				bra-miR156c-3p	GCUCACUGCUCUAUCUGUCAGA
B. rapa	bra-miR156e	A08	12714793	12714675				bra-miR156e-3p	UGCUCACCUCUCUUUCUGUCAGU
B. rapa	bra-miR156f	A09	32566922	32567098				bra-miR156f-3p	UGCUCACUGCUCUUUCUGUCAGA
B. rapa	bra-miR158	A08	3275798	3275904				bra-miR158-3p	UUUCCAAAUGUAGACAAAGCA	bra-miR158-5p	CUUUGUCUAUCGUUUGGAAAAG
B. rapa	bra-miR160a	A05	3222337	3222211				bra-miR160a-3p	GCGUAUGAGGAGCCAUGCAUA	bra-miR160a-5p	UGCCUGGCUCCCUGUAUGCCA
B. rapa	bra-miR161	A05	12499333	12499203				bra-miR161-3p	GUCACUUUCAAUGCGUUGAUC
B. rapa	bra-miR162	A03	21042093	21042218				bra-miR162-3p	UCGAUAAACCUCUGCAUCCAG	bra-miR162-5p	GGAGGCAGCGGUUCAUCGAUC
B. rapa	bra-miR164b	A02	23929274	23929385				bra-miR164b-3p	CACGUGUUCUACUACUCCAAC
B. rapa	bra-miR164e	A04	19184557	19184670				bra-miR164e-3p	CACGUGCUCCCCUCCUCCAAC
B. rapa	bra-miR168a	A06	24003727	24003859				bra-miR168a-3p	CCCGCCUUGUAUCAAGUGAAU
B. rapa	bra-miR168b	A01	5395909	5396035				bra-miR168b-3p	CCCGCCUUGCAUCAACUGAAU	bra-miR168b-5p	UCGCUUGGUGCAGGUCGGGAC
B. rapa	bra-miR172a	A02	628602	628484				bra-miR172a	AGAAUCUUGAUGAUGCUGCAU
B. rapa	bra-miR172b	A10	15641673	15641780				bra-miR172b-5p	GCAGCACCAUUAAGAUUCACA
B. rapa	bra-miR172d	A03	4762994	4762900				bra-miR172d-5p	GCAGCAUCAUUAAGAUUCACA
B. rapa	bra-miR1885a	A06	24222005	24222324				bra-miR1885a	CAUCAAUGAAAGGUAUGAUUCC
B. rapa	bra-miR1885b	A06	24221987	24222341				bra-miR1885b	UACAUCUUCUCCGCGGAAGCUC
B. rapa	bra-miR2111b	A02	219837	219949				bra-miR2111b-3p	AUCCUCGGGAUACGGAUUACC
B. rapa	bra-miR319	A01	7436122	7436320				bra-miR319-3p	UUGGACUGAAGGGAGCUCCCU
B. rapa	bra-miR390	A04	16604905	16605009				bra-miR390-3p	CGCUGUCCAUCCUGAGUUUCA
B. rapa	bra-miR391							bra-miR391-3p	ACGGUAUCUCUCCUACGUAGC	bra-miR391-5p	UUCGCAGGAGAGAUAGCGCCA
B. rapa	bra-miR395d	A02	10570246	10570139				bra-miR395d-5p	GUUCCUCUGAGCACUUCAUUG
B. rapa	bra-miR396	A08	8355949	8355788				bra-miR396-3p	GCUCAAGAAAGCUGUGGGAAA
B. rapa	bra-miR398	A03	2736128	2736251				bra-miR398-3p	UGUGUUCUCAGGUCACCCCUG	bra-miR398-5p	GGGUCGACAUGAGAACACAUG
B. rapa	bra-miR400	A09	20072339	20072199				bra-miR400-3p	GACUUAUAAUGAUCUCAUGAA	bra-miR400-5p	UAUGAGAGUAUUAUAAGUCAC
B. rapa	bra-miR403	A05	266530	266420				bra-miR403-5p	UGUUUUGUGCGUGAAUCUAAUU
B. rapa	bra-miR408	A05	364788	364935				bra-miR408-3p	UGCUUGUUCCCUGUCUCUCUC	bra-miR408-5p	GGGAGCCAGGGAAGAGGCAGU
B. rapa	bra-miR5654a	A05	14940460	14940266				bra-miR5654a	AUAAAUCCCAAGCAUCAUCCA
B. rapa	bra-miR5711	A04	15843412	15843305				bra-miR5711	UGUUUUGUGGGUUUCUACCGA
B. rapa	bra-miR5712	A01	6464454	6464595				bra-miR5712	AAUAUUAAUAUAAUUGGUGAG
B. rapa	bra-miR5713	A09	35837780	35838225				bra-miR5713	AGGCUUAGAAGAACGUUUGUU
B. rapa	bra-miR5714	A06	4291396	4291161				bra-miR5714	AGACUCUACGACAUCAAGAAAC
B. rapa	bra-miR5716	A09	1482970	1482765				bra-miR5716	UUGGAUAAUUGAAGAUAUAAA
B. rapa	bra-miR5717	A06	18162743	18162839				bra-miR5717	GUUUGGAUUGUUUGCCUUGGC
B. rapa	bra-miR5718	A09	5056342	5056575				bra-miR5718	UCAGAACCAAACACAGAACAAG
B. rapa	bra-miR5720	A09	507584	507295				bra-miR5720	UUGUGAUUUGGUUGGAAUAUC
B. rapa	bra-miR5721	A02	23804905	23804803				bra-miR5721	AAAAAUGGAGUGAGAAAUGGA
B. rapa	bra-miR5722	A10	11404004	11404219				bra-miR5722	UGAAAUAGAGUCAUGUGGAACG
B. rapa	bra-miR5723	A02	21775328	21775490				bra-miR5723	AAUGUGCUGCAAUAUCUCUGC
B. rapa	bra-miR5724	A08	12999127	12999436				bra-miR5724	AACCGCCGGUUUGAUAAUAGC
B. rapa	bra-miR5725	A08	5357176	5357380				bra-miR5725	AUUUGGCACAAUCUGAUCUGC
B. rapa	bra-miR860	A06	18452260	18452374				bra-miR860-5p	AUGUAGUCCAAUCUAUUGAAG
B. rapa	bra-miR9408	A01	9436666	9436527				bra-miR9408-3p	UUUCAUCUUAGAGAAUGUUGUU
B. rapa	bra-miR9552a	A09	17050200	17049987				bra-miR9552a-5p	CUAUCGGUCUACUCGGUCAGC
B. rapa	bra-miR9552b	A09	17050046	17050294				bra-miR9552b-3p	UGACCGAGUAGACCGAUAGUC
B. rapa	bra-miR9553	A01	8002267	8002454				bra-miR9553-5p	UACAAAGCUGAAGCUAAUUAUG
B. rapa	bra-miR9554	A06	18962563	18962712				bra-miR9554-3p	UCAUAUCCAAGUAUCAUUCCU	bra-miR9554-5p	GAAUGAUACUUGGAUAUAAUC
B. rapa	bra-miR9555b	A01	12085278	12085208				bra-miR9555b-5p	UGUAAUUGCGGGGUUCUAAGC
B. rapa	bra-miR9556	A07	22432906	22432817				bra-miR9556-3p	UCUACUUUCACCAAUUGGCCU
B. rapa	bra-miR9557	A07	880672	880485				bra-miR9557-5p	UUUUGCGUUUCAACUCGGUCC
B. rapa	bra-miR9558	A03	16640987	16640842				bra-miR9558-3p	UUGCAAGCCAGACAUUUCCUUU	bra-miR9558-5p	AGAGAUGUCUGGCUUGCAACA
B. rapa	bra-miR9559	A04	354426	354534				bra-miR9559-3p	ACAAUGAACGAAAUCCAAAUC	bra-miR9559-5p	UUUGGAUUUUGGUCAUUGUUG
B. rapa	bra-miR9560a	A09	2601123	2600992				bra-miR9560a-5p	ACAGGUGGUGGAACAAAUAUGAGU
B. rapa	bra-miR9561	A03	13881443	13881321				bra-miR9561-3p	GAGAGACUCUGAAAGACUCACC
B. rapa	bra-miR9562	A02	18553529	18553677				bra-miR9562-3p	UUAUUCACAACUGCAUAAUUC	bra-miR9562-5p	ACUAUGCAAUUGUGAACAAAC
B. rapa	bra-miR9563a	A01	24453816	24453650				bra-miR9563a-5p	ACCCGUCUCUUAAUUUUUAAC
B. rapa	bra-miR9563b	A09	28691800	28692037				bra-miR9563b-5p	AAGAACUCGUCUCUUAACUUUUAA
B. rapa	bra-miR9564							bra-miR9564-3p	CGAGCUGUGUAAUCGUUUUGUU	bra-miR9564-5p	ACAAAACGAUUACACAGCUCGGUC
B. rapa	bra-miR9566	A01	4954013	4953796				bra-miR9566-3p	GAGCCUAAGUAUUUGUCAACAAUG	bra-miR9566-5p	UUGUUGACAAAUACUUAGGCUC
B. rapa	bra-miR9567	A03	17840435	17840572				bra-miR9567-5p	UAAACAACACAUAUAGUUUGC
B. rapa	bra-miR9568	A03	14110126	14110275				bra-miR9568-3p	UCAUCGUAAGAGAUCUGCAUU	bra-miR9568-5p	UGCGGAUAUCUUAGGAUGAGGU
B. rapa	bra-miR9569	A03	27731810	27731619				bra-miR9569-3p	ACACAGGAACAAUACUAACUCAUU	bra-miR9569-5p	UGAGUUAUCAUUGGUCUUGUG
B. rapa	novel_127	A04	3795154	3795474				novel_127	aaccaaucgcggaccaccacgugu
B. rapa	novel_172	A02	25969567	25969887				novel_172	aaccgguuuuuagcuuuuuuaguu
B. rapa	novel_130							novel_130	aagggguaggcacucu
B. rapa	novel_98	A03	6536536	6536857				novel_98	acaaaguuuuauacugauaaucug
B. rapa	novel_38	A09	29368551	29368868				novel_38	aucaugcgaucuauuuggauu
B. rapa	novel_85	A04	2547697	2548014				novel_85	aucaugcgaucucauuggauu
B. rapa	novel_107	A05	2927682	2927999				novel_107	aucaugcuaucccuuugaauu
B. rapa	novel_126	A02	6291705	6292026				novel_126	aucuucaauguaaaacuccauuuu
B. rapa	novel_131	A04	2047289	2047609				novel_131	augggguucacuaauggggaugcu
B. rapa	novel_117	A07	8300654	8300971				novel_117	auuuuaugggauuauggcuuu
B. rapa	novel_43	A02	73177	73495				novel_43	caugugcccaucuuccccauc
B. rapa	novel_2	A07	23277628	23277945				novel_2	cuugcauaucuuaggagcuuu
B. rapa	novel_79	A07	9893116	9893433				novel_79	gauccucugaacacuucauug
B. rapa	novel_129	A03	8854256	8854577				novel_129	gauggauucuaaaaucucugcagu
B. rapa	novel_100	A08	838733	839050				novel_100	gcaaguagacuuuggcucugu
B. rapa	novel_45	A08	820645	820962				novel_45	gcaaguugacuuuggcucugu
B. rapa	novel_74	A03	23011820	23012136				novel_74	gcguacagaguagucaagcaug
B. rapa	novel_81	A02	8897576	8897893				novel_81	gcucucuagccuucugucauca
B. rapa	novel_87	A01	21363101	21363419				novel_87	gcucucuauacuucugucaaua
B. rapa	novel_23	A10	12515084	12515401				novel_23	gggucgauaugagaacacaug
B. rapa	novel_149	A09	36945211	36945528				novel_149	uaccugaugagaucuagacgu
B. rapa	novel_159	A05	22668378	22668693				novel_159	ucccaaauguagacaaagca
B. rapa	novel_128	A09	26239711	26240028				novel_128	ucgaacucaaaaccucacauu
B. rapa	novel_102	A02	26154808	26155127				novel_102	ucuauaauaaaguuacucuauu
B. rapa	novel_122	A03	5376328	5376646				novel_122	ucuugccgucugucuucuagu
B. rapa	novel_168	A09	11355425	11355741				novel_168	ugaagcugccagcaugaucu
B. rapa	novel_88	A09	7927315	7927632				novel_88	ugccaaaggagaguugcccug
B. rapa	novel_165	A03	6587227	6587543				novel_165	ugccaaaggagaguugcccuu
B. rapa	novel_154	A06	9792029	9792344				novel_154	ugcucugaugauucac
B. rapa	novel_58	A09	2559192	2559508				novel_58	uggagaagcagggcacgugc
B. rapa	novel_147	Scaffold000203	48318	48635				novel_147	uuaagcugccagcaugaucuu
B. rapa	novel_123	A08	6590151	6590468				novel_123	uuacucuauauuccacucuau
B. rapa	novel_27	A09	30948553	30948871				novel_27	uuagaugaccaucaacaaaua
B. rapa	novel_24	A09	4886566	4886883				novel_24	uuccacagcuuucuugaacug
B. rapa	novel_94	A07	14416086	14416402				novel_94	uuggacugaagggagcuccuu
B. rapa	novel_160	A10	10292033	10292348				novel_160	uugucuuugggcuuuuc
B. rapa	novel_163	A05	779956	780272				novel_163	uuuggauugaagggagcuccu
B. rapa	novel_105	A02	24614790	24615107				novel_105	uuuugcucucuucuacucacg

## Sheet: S5
Genome-wide identification, putative functionality and interactions between lncRNAs and miRNAs in Brassica species
Jinfang Zhang1,*, Lijuan Wei2, *, Jun Jiang1, Annaliese S. Mason3, Haojie Li1, Cheng Cui1, Liang Chai1, Benchuan Zheng1, Yongqing Zhu4, Qing Xia1, Liangcai Jiang1,6, Donghui Fu5,6
Supplementary Table S5 MIRNAs co-located with protein-encoding genes
						Location of the MIRNA genes in the protein-encoding genes
Species	MIRNAs	Start	End	Protein-encoding genes	Chromosome	Category	Detail description
B. napus	bra-MIR5712	5938186	5938315	BnaA01g11870D	chrA01	Intron
	bna-MIR166f	17152103	17152140	BnaA01g24780D	chrA01	Intron
	bra-MIR9562	1408210	1408358	BnaA02g36790D	chrA02_random	Intron
	bra-MIR9568	13274664	13274813	BnaA03g26870D	chrA03	3'UTR
	novel_61	28369159	28369477	BnaA03g53820D	chrA03	3'UTR
	bra-MIR5719	28369318	28369488	BnaA03g53820D	chrA03	3'UTR
	bna-MIR1140	242848	242997	BnaA03g55310D	chrA03_random	5'UTR
	bna-MIR6029	19856632	19856747	BnaA05g27610D	chrA05	5'UTR
	bna-MIR6028	1570345	1570475	BnaA05g36070D	chrA05_random	Intron
	novel_47	4069443	4069762	BnaA06g07580D	chrA06	3'UTR
	bra-MIR5717	18941761	18941857	BnaA06g27570D	chrA06	Junctions	Exon_Intron
	bna-MIR860	19255117	19255231	BnaA06g28020D	chrA06	3'UTR
	bra-MIR860	19255117	19255231	BnaA06g28020D	chrA06	3'UTR
	bra-MIR5725	4620793	4620997	BnaA08g04820D	chrA08	Intron
	bna-MIR168a	5900999	5901131	BnaAnng05500D	chrAnn_random	Junctions	Exon_Intron
	bra-MIR168a	5900999	5901131	BnaAnng05500D	chrAnn_random	Intron
	bna-MIR6035	9048279	9048369	BnaAnng08550D	chrAnn_random	3'UTR
	bra-MIR1885b	10824963	10825318	BnaAnng10090D	chrAnn_random	3'UTR
	bra-MIR1885a	10824980	10825300	BnaAnng10090D	chrAnn_random	3'UTR
	bra-MIR5711	39774049	39774156	BnaAnng34970D	chrAnn_random	3'UTR
	novel_33	39775800	39776121	BnaC02g36720D	chrC02	Junctions	5'UTR_Exon
	novel_12	735361	735679	BnaC03g01610D	chrC03	Junctions	Exon_Intron
	novel_109	898525	898840	BnaC03g72650D	chrC03_random	Junctions	Exon_Intron
	novel_39	1699822	1700140	BnaC03g73670D	chrC03_random	Junctions	Exon_Intron
	bra-MIR9558	1702602	1702746	BnaC03g73680D	chrC03_random	Exon
	novel_25	47518990	47519308	BnaC04g49420D	chrC04	Exon
	novel_77	138741	139059	BnaC05g49230D	chrC05_random	3'UTR
	novel_43	9695296	9695616	BnaC06g08460D	chrC06	Intron
	bna-MIR159	25305913	25306095	BnaC06g23470D	chrC06	Junctions	Exon_Intron
	novel_48	23120137	23120455	BnaC08g20400D	chrC08	5'UTR
	novel_18	44265919	44266237	BnaC09g42920D	chrC09	3'UTR
	novel_11	46072176	46072497	BnaC09g46000D	chrC09	Junctions	Exon_Intron
B. oleracea	bra-MIR5712	8492608	8492743	Bol028483	C01	Intron
	bra-MIR9558	20968968	20968824	Bol035503	C03	Exon
	bna-MIR159	33256936	33257118	Bol039993	C06	Junctions	Exon_Intergenic
	novel_36	20971383	20971700	Bol035504	C03	Junctions	Exon_Intron
	novel_37	25939244	25939561	Bol036776	C05	Junctions	Exon_Intergenic
B. rapa	bra-MIR9566	4954013	4953796	Bra013317	A01	Intron
	bra-MIR5712	6464454	6464595	Bra013582	A01	Intron
	bra-MIR9562	18553529	18553677	Bra022048	A02	Intron
	bra-MIR9561	13881443	13881321	Bra000908	A03	Intron
	bra-MIR9558	16640987	16640842	Bra001483	A03	Intron
	bra-MIR5717	18162743	18162839	Bra009827	A06	Junctions	Exon_Intron
	bna-MIR168a	24003727	24003859	Bra025084	A06	Junctions	Exon_Intron
	bra-MIR168a	24003727	24003859	Bra025084	A06	Junctions	Exon_Intron
	bra-MIR5725	5357176	5357380	Bra034911	A08	Junctions	Exon_Intron
	bra-MIR9552b	17050046	17050294	Bra035208	A09	Junctions	Exon_Intergenic
	bra-MIR9552a	17050200	17049987	Bra035208	A09	Junctions	Exon_Intergenic
	bra-MIR9563b	28691800	28692037	Bra007077	A09	Intron
	novel_23	12515084	12515401	Bra008752	A10	Junctions	Exon_Intron
	novel_160	10292033	10292348	Bra002338	A10	Junctions	Exon_Intron

## Sheet: S6
Genome-wide identification, putative functionality and interactions between lncRNAs and miRNAs in Brassica species
Jinfang Zhang1,*, Lijuan Wei2, *, Jun Jiang1, Annaliese S. Mason3, Haojie Li1, Cheng Cui1, Liang Chai1, Benchuan Zheng1, Yongqing Zhu4, Qing Xia1, Liangcai Jiang1,6, Donghui Fu5,6
Supplementary Table S6 lncRNAs comparison in Brassica speices
Query id	Subject id	% identity	alignment length	mismatches	gap openings	q. start	q. end	s. start	s. end	e-value	bit score
bn_TCONS_00000248	bra_TCONS_00000511	100	233	0	0	2	234	2	234	1e-121	431
bn_TCONS_00000644	bra_TCONS_00000964	98.43	255	4	0	75	329	1	255	7e-127	449
bn_TCONS_00000873	bra_TCONS_00001338	100	264	0	0	4	267	1	264	7e-139	488
bn_TCONS_00000873	bol_TCONS_00000990	97.67	258	5	1	10	267	1	257	5e-125	442
bn_TCONS_00001770	bra_TCONS_00107205	83.35	1087	105	46	1	1060	11	1048	0	935
bn_TCONS_00001770	bra_TCONS_00193715	84.51	226	23	10	691	906	202	425	3e-55	213
bn_TCONS_00001816	bra_TCONS_00003050	100	146	0	0	25	170	1	146	4e-73	270
bn_TCONS_00002206	bra_TCONS_00003989	98.59	213	3	0	65	277	1	213	2e-105	377
bn_TCONS_00002206	bra_TCONS_00251936	92.49	213	13	2	63	272	1	213	1e-82	302
bn_TCONS_00002206	bra_TCONS_00260664	92.27	207	15	1	69	274	1	207	6e-80	292
bn_TCONS_00002206	bol_TCONS_00204416	90.5	221	20	1	53	272	5	225	2e-79	291
bn_TCONS_00002206	bra_TCONS_00260665	90.38	208	19	1	66	272	1	208	8e-74	272
bn_TCONS_00002249	bra_TCONS_00003989	98.09	209	4	0	7	215	1	209	1e-101	364
bn_TCONS_00002249	bra_TCONS_00251936	93.43	213	11	2	5	214	1	213	4e-86	313
bn_TCONS_00002249	bra_TCONS_00260664	93.2	206	13	1	11	215	1	206	8e-83	302
bn_TCONS_00002249	bol_TCONS_00204416	91.16	215	18	1	1	214	11	225	2e-79	291
bn_TCONS_00002249	bra_TCONS_00260665	91.83	208	16	1	8	214	1	208	6e-79	289
bn_TCONS_00002267	bra_TCONS_00004208	99.23	389	3	0	52	440	1	389	0	702
bn_TCONS_00002267	bra_TCONS_00004207	99.25	265	2	0	57	321	1	265	1e-135	479
bn_TCONS_00002662	bra_TCONS_00005060	100	1338	0	0	1	1338	217	1554	0	2471
bn_TCONS_00002698	bra_TCONS_00340124	99.62	261	1	0	80	340	1	261	2e-135	477
bn_TCONS_00003255	bra_TCONS_00193049	87.58	330	40	1	291	619	442	113	3e-106	381
bn_TCONS_00003255	bol_TCONS_00143529	81.41	312	43	15	300	603	1	305	5e-64	241
bn_TCONS_00005110	bra_TCONS_00305782	100	571	0	0	1	571	962	1532	0	1055
bn_TCONS_00005195	bra_TCONS_00009190	99.38	322	2	0	9	330	1	322	2e-167	584
bn_TCONS_00005195	bra_TCONS_00009190	98.52	271	4	0	275	545	323	593	8e-136	479
bn_TCONS_00005448	bra_TCONS_00009738	99.5	992	5	0	67	1058	1	992	0	1805
bn_TCONS_00005449	bra_TCONS_00009738	99.22	383	3	0	67	449	1	383	0	691
bn_TCONS_00005449	bra_TCONS_00009738	98.88	267	2	1	438	704	556	821	1e-134	475
bn_TCONS_00011252	bra_TCONS_00322231	99.24	131	1	0	789	919	210	340	1e-62	237
bn_TCONS_00011714	bra_TCONS_00012033	98.18	329	4	2	643	969	382	710	7e-164	573
bn_TCONS_00011714	bol_TCONS_00009018	88.73	275	6	9	5	266	1	263	2e-85	313
bn_TCONS_00011714	bra_TCONS_00012033	95.27	169	4	3	102	266	217	385	5e-71	265
bn_TCONS_00011714	bra_TCONS_00012033	98.18	110	2	0	1	110	66	175	2e-49	193
bn_TCONS_00011714	bol_TCONS_00009018	97.37	38	1	0	350	387	260	297	5e-11	65.8
bn_TCONS_00016533	bol_TCONS_00001602	92.14	1247	43	23	1	1233	196	1401	0	1709
bn_TCONS_00016533	bra_TCONS_00002147	98.07	207	4	0	1	207	214	420	7e-100	361
bn_TCONS_00016533	bol_TCONS_00194087	86.49	111	12	3	98	206	381	490	5e-27	119
bn_TCONS_00016533	bol_TCONS_00194086	86.49	111	12	3	98	206	334	443	5e-27	119
bn_TCONS_00016533	bol_TCONS_00194085	86.49	111	12	3	98	206	373	482	5e-27	119
bn_TCONS_00016533	bol_TCONS_00173745	86.49	111	12	3	98	206	1326	1435	5e-27	119
bn_TCONS_00016910	bol_TCONS_00010829	97.01	402	3	4	1	395	6	405	0	667
bn_TCONS_00016910	bra_TCONS_00002294	96.21	396	5	5	1	395	19	405	0	640
bn_TCONS_00018690	bra_TCONS_00228819	89.62	212	19	2	1	211	3	212	3e-72	267
bn_TCONS_00019250	bol_TCONS_00031595	98.46	65	1	0	219	283	216	280	2e-26	115
bn_TCONS_00019385	bol_TCONS_00174695	98.02	353	7	0	25	377	1	353	6e-176	614
bn_TCONS_00019385	bol_TCONS_00174694	96.65	358	7	4	25	377	1	358	9e-169	590
bn_TCONS_00019385	bol_TCONS_00174696	97.92	288	6	0	25	312	1	288	2e-141	499
bn_TCONS_00019385	bol_TCONS_00174693	96.25	293	6	4	25	312	1	293	3e-134	475
bn_TCONS_00019385	bol_TCONS_00174696	98.55	69	1	0	309	377	371	439	4e-28	122
bn_TCONS_00019385	bol_TCONS_00174693	98.55	69	1	0	309	377	376	444	4e-28	122
bn_TCONS_00019505	bol_TCONS_00054880	94.57	350	17	2	5	353	501	849	2e-154	540
bn_TCONS_00019505	bol_TCONS_00054879	94.57	350	17	2	5	353	270	618	2e-154	540
bn_TCONS_00019982	bra_TCONS_00337186	99.9	1021	1	0	33	1053	3	1023	0	1881
bn_TCONS_00019982	bra_TCONS_00337186	98.69	382	5	0	1317	1698	1022	1403	0	678
bn_TCONS_00020724	bol_TCONS_00176101	89.61	356	32	2	79	433	80	431	4e-126	448
bn_TCONS_00020724	bol_TCONS_00176101	86.27	153	13	4	514	666	426	570	2e-39	159
bn_TCONS_00022748	bra_TCONS_00305770	99.2	249	2	0	1	249	212	460	3e-127	449
bn_TCONS_00023332	bra_TCONS_00059622	98.77	162	2	0	58	219	134	295	6e-79	289
bn_TCONS_00023332	bra_TCONS_00059635	98.41	126	2	0	58	183	138	263	6e-59	222
bn_TCONS_00023332	bra_TCONS_00059634	98.41	126	2	0	58	183	134	259	6e-59	222
bn_TCONS_00023332	bra_TCONS_00059626	98.41	126	2	0	58	183	134	259	6e-59	222
bn_TCONS_00023332	bra_TCONS_00041855	98.41	126	2	0	58	183	959	1084	6e-59	222
bn_TCONS_00023332	bra_TCONS_00059618	98.4	125	2	0	58	182	134	258	2e-58	220
bn_TCONS_00023332	bra_TCONS_00059635	100	39	0	0	181	219	427	465	6e-14	73.1
bn_TCONS_00023332	bra_TCONS_00059634	100	39	0	0	181	219	423	461	6e-14	73.1
bn_TCONS_00023332	bra_TCONS_00041855	100	39	0	0	181	219	1248	1286	6e-14	73.1
bn_TCONS_00023332	bra_TCONS_00059626	100	37	0	0	183	219	279	315	8e-13	69.4
bn_TCONS_00023333	bra_TCONS_00041855	98.61	287	3	1	1	286	798	1084	2e-144	507
bn_TCONS_00023333	bra_TCONS_00059622	99.1	222	2	0	101	322	74	295	4e-112	399
bn_TCONS_00023333	bra_TCONS_00059634	98.92	186	2	0	101	286	74	259	4e-92	333
bn_TCONS_00023333	bra_TCONS_00059626	98.92	186	2	0	101	286	74	259	4e-92	333
bn_TCONS_00023333	bra_TCONS_00059635	98.92	185	2	0	102	286	79	263	1e-91	331
bn_TCONS_00023333	bra_TCONS_00059618	98.92	185	2	0	101	285	74	258	1e-91	331
bn_TCONS_00023333	bra_TCONS_00041855	100	39	0	0	284	322	1248	1286	1e-13	73.1
bn_TCONS_00023333	bra_TCONS_00059634	100	39	0	0	284	322	423	461	1e-13	73.1
bn_TCONS_00023333	bra_TCONS_00059635	100	39	0	0	284	322	427	465	1e-13	73.1
bn_TCONS_00023333	bra_TCONS_00059626	100	37	0	0	286	322	279	315	1e-12	69.4
bn_TCONS_00023334	bra_TCONS_00059635	97.61	293	7	0	249	541	1	293	5e-143	503
bn_TCONS_00023334	bra_TCONS_00041855	93.22	339	10	7	1	326	457	795	5e-138	486
bn_TCONS_00023334	bra_TCONS_00059634	96.25	293	7	2	249	541	1	289	3e-135	477
bn_TCONS_00023334	bra_TCONS_00059626	95.86	290	7	3	249	538	1	285	2e-131	464
bn_TCONS_00023334	bra_TCONS_00059622	96.2	263	6	2	249	511	1	259	3e-120	427
bn_TCONS_00023334	bra_TCONS_00059618	96.18	262	6	2	249	510	1	258	1e-119	425
bn_TCONS_00023334	bra_TCONS_00041855	98.6	215	3	0	327	541	900	1114	2e-106	381
bn_TCONS_00023336	bra_TCONS_00041859	97.39	345	7	2	36	378	720	1064	3e-168	586
bn_TCONS_00023336	bra_TCONS_00059644	96.97	198	4	2	115	310	77	274	2e-91	331
bn_TCONS_00023908	bol_TCONS_00008046	84.22	659	95	9	16	668	63	718	0	632
bn_TCONS_00023908	bol_TCONS_00114905	85.69	587	73	10	49	627	1954	1371	2e-174	608
bn_TCONS_00023908	bol_TCONS_00096228	85.69	587	73	10	49	627	25	608	2e-174	608
bn_TCONS_00024171	bra_TCONS_00043031	98.36	608	3	2	1	608	12	612	0	1061
bn_TCONS_00024171	bra_TCONS_00059939	97.67	429	3	2	1	429	16	437	0	730
bn_TCONS_00024292	bra_TCONS_00203950	99.04	311	2	1	48	357	73	383	3e-159	556
bn_TCONS_00024673	bol_TCONS_00145558	88.64	220	6	9	7	207	1	220	3e-67	250
bn_TCONS_00024673	bol_TCONS_00150247	88.15	211	6	9	16	207	261	51	3e-62	233
bn_TCONS_00024673	bol_TCONS_00204896	95.41	109	3	2	1	107	177	69	6e-44	172
bn_TCONS_00024889	bra_TCONS_00163622	100	265	0	0	1	265	980	1244	2e-139	490
bn_TCONS_00024889	bra_TCONS_00184132	100	192	0	0	1	192	328	519	7e-99	355
bn_TCONS_00024889	bra_TCONS_00184131	100	192	0	0	1	192	328	519	7e-99	355
bn_TCONS_00025800	bra_TCONS_00046451	100	497	0	0	13	509	1	497	0	918
bn_TCONS_00028244	bra_TCONS_00040150	99.28	278	1	1	7	283	22	299	9e-143	501
bn_TCONS_00028905	bra_TCONS_00059634	97.59	291	7	0	243	533	1	291	6e-142	499
bn_TCONS_00028905	bra_TCONS_00059626	97.2	286	7	1	243	528	1	285	6e-137	483
bn_TCONS_00028905	bra_TCONS_00059635	96.27	295	7	2	243	533	1	295	2e-136	481
bn_TCONS_00028905	bra_TCONS_00041855	92.81	334	11	7	1	321	463	796	1e-133	472
bn_TCONS_00028905	bra_TCONS_00059622	97.68	259	6	0	243	501	1	259	8e-126	446
bn_TCONS_00028905	bra_TCONS_00059618	97.67	258	6	0	243	500	1	258	3e-125	444
bn_TCONS_00028905	bra_TCONS_00041855	98.62	218	3	0	316	533	899	1116	5e-108	387
bn_TCONS_00030768	bra_TCONS_00337186	99.86	708	1	0	33	740	3	710	0	1303
bn_TCONS_00030768	bra_TCONS_00337186	99.17	602	5	0	738	1339	802	1403	0	1085
bn_TCONS_00034637	bol_TCONS_00036460	94.81	231	4	1	1	231	39	261	2e-98	353
bn_TCONS_00035293	bra_TCONS_00093362	99.31	291	2	0	615	905	362	72	5e-150	527
bn_TCONS_00035293	bra_TCONS_00093362	99.48	191	1	0	182	372	811	621	4e-96	348
bn_TCONS_00035293	bra_TCONS_00093362	100	91	0	0	370	460	451	361	4e-42	169
bn_TCONS_00035841	bol_TCONS_00204013	85.31	211	27	4	1	208	1	210	1e-56	215
bn_TCONS_00035841	bra_TCONS_00251936	84.29	210	28	4	1	206	5	213	3e-52	200
bn_TCONS_00036273	bra_TCONS_00017400	90.82	196	9	8	7	202	1	187	2e-68	254
bn_TCONS_00036465	bol_TCONS_00056138	94.68	451	19	4	1	450	7	453	0	695
bn_TCONS_00036962	bra_TCONS_00127530	94.2	138	8	0	127	264	97	234	3e-55	211
bn_TCONS_00036962	bra_TCONS_00109462	92.52	147	11	0	122	268	2	148	3e-55	211
bn_TCONS_00037537	bra_TCONS_00067577	100	150	0	0	1	150	233	382	4e-75	278
bn_TCONS_00038317	bra_TCONS_00036307	93.1	116	6	2	872	986	1720	1606	4e-42	169
bn_TCONS_00039225	bol_TCONS_00060473	97.56	246	6	0	826	1071	1	246	3e-118	422
bn_TCONS_00039486	bra_TCONS_00036307	87.15	179	11	7	21	187	186	364	3e-49	193
bn_TCONS_00039486	bra_TCONS_00036307	95.28	106	5	0	21	126	1450	1555	6e-42	169
bn_TCONS_00039486	bra_TCONS_00196867	76.14	176	27	10	21	187	162	331	1e-14	78.7
bn_TCONS_00040248	bra_TCONS_00105816	90.48	210	11	2	585	785	40	249	5e-72	268
bn_TCONS_00040248	bra_TCONS_00105815	89.62	183	10	2	612	785	42	224	1e-58	224
bn_TCONS_00040380	bol_TCONS_00121483	90	340	18	8	168	503	1	328	3e-119	425
bn_TCONS_00040380	bol_TCONS_00021807	95.63	183	8	0	290	472	51	233	1e-79	294
bn_TCONS_00040380	bol_TCONS_00121483	93.6	125	8	0	505	629	367	491	2e-47	187
bn_TCONS_00041414	bra_TCONS_00017400	90.86	197	9	8	1	197	188	1	5e-69	255
bn_TCONS_00041516	bra_TCONS_00203950	98.12	372	5	2	1	370	12	383	0	647
bn_TCONS_00041814	bra_TCONS_00074427	100	202	0	0	1	202	40	241	1e-104	374
bn_TCONS_00041814	bra_TCONS_00128578	83.17	202	27	5	1	202	95	289	1e-45	178
bn_TCONS_00041814	bra_TCONS_00113435	85.23	176	19	7	31	202	113	285	2e-44	174
bn_TCONS_00042503	bra_TCONS_00047644	86.54	431	42	12	202	621	1146	721	4e-130	460
bn_TCONS_00042503	bra_TCONS_00035456	86.54	431	42	12	202	621	1146	721	4e-130	460
bn_TCONS_00042503	bra_TCONS_00057415	88.78	196	18	4	430	621	974	779	6e-63	237
bn_TCONS_00042503	bra_TCONS_00057413	88.78	196	18	4	430	621	858	663	6e-63	237
bn_TCONS_00042656	bra_TCONS_00075669	98.6	215	3	0	1	215	83	297	1e-106	381
bn_TCONS_00042715	bra_TCONS_00075782	99.59	246	0	1	1	245	217	462	1e-126	448
bn_TCONS_00042715	bol_TCONS_00064579	96.33	245	2	5	1	245	216	453	4e-111	396
bn_TCONS_00042715	bra_TCONS_00075782	86.83	167	18	3	82	245	726	891	3e-47	183
bn_TCONS_00042727	bol_TCONS_00064601	94.95	416	9	7	9	415	2	414	0	641
bn_TCONS_00042727	bra_TCONS_00075814	92.77	415	7	8	1	415	14	405	6e-166	579
bn_TCONS_00043618	bra_TCONS_00043101	100	213	0	0	1	213	9	221	1e-110	394
bn_TCONS_00045307	bol_TCONS_00180268	95	220	11	0	71	290	1	220	3e-95	346
bn_TCONS_00045307	bra_TCONS_00232817	85.59	340	28	18	392	727	326	648	2e-92	337
bn_TCONS_00045307	bra_TCONS_00099545	91.94	211	6	6	326	535	4	204	6e-77	285
bn_TCONS_00045307	bra_TCONS_00099544	91.24	194	6	6	326	518	4	187	2e-67	254
bn_TCONS_00045307	bra_TCONS_00099543	91.24	194	6	6	326	518	4	187	2e-67	254
bn_TCONS_00045307	bra_TCONS_00099544	98.78	82	1	0	707	788	184	265	3e-35	147
bn_TCONS_00045307	bra_TCONS_00099545	98.77	81	1	0	708	788	202	282	1e-34	145
bn_TCONS_00045307	bra_TCONS_00099543	98.33	60	1	0	729	788	185	244	5e-23	106
bn_TCONS_00050220	bra_TCONS_00097725	100	528	0	0	169	696	1	528	0	976
bn_TCONS_00050220	bra_TCONS_00097708	99.78	450	1	0	169	618	1	450	0	826
bn_TCONS_00050220	bra_TCONS_00074915	99.78	450	1	0	169	618	1	450	0	826
bn_TCONS_00050220	bra_TCONS_00074916	100	442	0	0	170	611	1	442	0	817
bn_TCONS_00050220	bra_TCONS_00097726	100	356	0	0	169	524	1	356	0	658
bn_TCONS_00050220	bra_TCONS_00088940	100	356	0	0	169	524	1	356	0	658
bn_TCONS_00050220	bra_TCONS_00074914	100	356	0	0	169	524	1	356	0	658
bn_TCONS_00050220	bra_TCONS_00097726	100	172	0	0	525	696	476	647	5e-87	318
bn_TCONS_00050220	bra_TCONS_00074911	99	100	1	0	879	978	1	100	2e-45	180
bn_TCONS_00050220	bra_TCONS_00088940	98.94	94	1	0	525	618	476	569	5e-42	169
bn_TCONS_00050220	bra_TCONS_00074914	98.94	94	1	0	525	618	476	569	5e-42	169
bn_TCONS_00050220	bra_TCONS_00097706	98.94	94	1	0	883	976	1	94	5e-42	169
bn_TCONS_00050220	bra_TCONS_00097705	98.94	94	1	0	883	976	1	94	5e-42	169
bn_TCONS_00050220	bra_TCONS_00097708	100	85	0	0	612	696	829	913	1e-38	158
bn_TCONS_00050220	bra_TCONS_00074915	100	85	0	0	612	696	631	715	1e-38	158
bn_TCONS_00050220	bra_TCONS_00088940	100	85	0	0	612	696	948	1032	1e-38	158
bn_TCONS_00050220	bra_TCONS_00074914	100	85	0	0	612	696	750	834	1e-38	158
bn_TCONS_00050220	bra_TCONS_00074916	100	51	0	0	646	696	443	493	8e-20	95.3
bn_TCONS_00053261	bra_TCONS_00067070	99.01	406	1	2	315	718	1121	1525	0	725
bn_TCONS_00053261	bra_TCONS_00067070	98.56	208	2	1	113	319	726	933	9e-102	366
bn_TCONS_00053261	bol_TCONS_00142358	97.12	208	4	2	113	319	502	708	9e-97	350
bn_TCONS_00053261	bra_TCONS_00201483	86.91	191	21	3	128	315	484	673	5e-55	211
bn_TCONS_00053261	bra_TCONS_00067070	99.12	113	1	0	1	113	235	347	8e-53	204
bn_TCONS_00053261	bol_TCONS_00142358	98.15	108	0	1	315	420	894	1001	8e-48	187
bn_TCONS_00053261	bol_TCONS_00142358	96.46	113	1	3	1	113	13	122	1e-46	183
bn_TCONS_00053262	bra_TCONS_00067070	99.02	408	1	2	384	789	1119	1525	0	728
bn_TCONS_00053262	bra_TCONS_00067070	97.84	278	2	3	113	386	726	1003	4e-135	477
bn_TCONS_00053262	bol_TCONS_00142358	97.11	277	4	3	113	386	502	777	3e-131	464
bn_TCONS_00053262	bra_TCONS_00201483	84.07	270	31	10	128	386	484	752	1e-66	250
bn_TCONS_00053262	bra_TCONS_00067070	99.12	113	1	0	1	113	235	347	8e-53	204
bn_TCONS_00053262	bol_TCONS_00142358	98.18	110	0	1	384	491	892	1001	7e-49	191
bn_TCONS_00053262	bol_TCONS_00142358	96.46	113	1	3	1	113	13	122	1e-46	183
bn_TCONS_00059640	bra_TCONS_00070168	100	293	0	0	1	293	194	486	6e-155	542
bn_TCONS_00059800	bra_TCONS_00042757	91.06	246	20	2	549	793	264	508	5e-91	331
bn_TCONS_00059800	bra_TCONS_00042757	92.22	167	9	3	928	1090	523	689	1e-61	233
bn_TCONS_00059800	bra_TCONS_00054343	92.22	167	9	3	928	1090	511	677	1e-61	233
bn_TCONS_00059800	bra_TCONS_00042757	95.12	41	2	0	510	550	161	201	6e-11	65.8
bn_TCONS_00059800	bra_TCONS_00054343	95.12	41	2	0	510	550	161	201	6e-11	65.8
bn_TCONS_00059847	bra_TCONS_00080126	99.05	945	9	0	1	945	16	960	0	1696
bn_TCONS_00059847	bol_TCONS_00007916	87.5	88	8	2	576	661	298	384	5e-21	99
bn_TCONS_00060023	bol_TCONS_00034923	87.82	156	11	6	438	591	360	509	2e-44	176
bn_TCONS_00060023	bol_TCONS_00034922	87.82	156	11	6	438	591	263	412	2e-44	176
bn_TCONS_00060086	bra_TCONS_00332509	99.69	653	2	0	1	653	96	748	0	1195
bn_TCONS_00060086	bol_TCONS_00099412	86.84	266	21	7	1	261	56	312	3e-77	285
bn_TCONS_00060086	bol_TCONS_00099411	86.84	266	21	7	1	261	32	288	3e-77	285
bn_TCONS_00060086	bol_TCONS_00099410	86.84	266	21	7	1	261	56	312	3e-77	285
bn_TCONS_00060086	bol_TCONS_00099409	86.84	266	21	7	1	261	56	312	3e-77	285
bn_TCONS_00060086	bol_TCONS_00099412	93.24	74	5	0	331	404	399	472	2e-24	110
bn_TCONS_00060086	bol_TCONS_00099411	93.24	74	5	0	331	404	375	448	2e-24	110
bn_TCONS_00060086	bol_TCONS_00099410	93.24	74	5	0	331	404	399	472	2e-24	110
bn_TCONS_00060086	bol_TCONS_00099409	93.24	74	5	0	331	404	399	472	2e-24	110
bn_TCONS_00060190	bra_TCONS_00072432	99.51	203	1	0	13	215	1	203	2e-103	370
bn_TCONS_00060763	bra_TCONS_00010446	91.09	202	15	3	1	200	40	240	2e-73	270
bn_TCONS_00063045	bra_TCONS_00160159	96.8	1001	21	4	123	1123	28	1017	0	1661
bn_TCONS_00063166	bra_TCONS_00114710	99.54	218	1	0	1	218	48	265	9e-112	398
bn_TCONS_00064126	bra_TCONS_00107205	99.39	1645	10	0	1	1645	2	1646	0	2983
bn_TCONS_00064126	bra_TCONS_00193715	82.88	222	23	11	678	885	204	424	6e-47	185
bn_TCONS_00064219	bra_TCONS_00107388	99.42	519	3	0	1	519	1	519	0	942
bn_TCONS_00064219	bra_TCONS_00107389	99.06	426	3	1	1	426	1	425	0	763
bn_TCONS_00064219	bol_TCONS_00060885	91.4	221	9	5	23	236	1	218	3e-80	294
bn_TCONS_00064219	bol_TCONS_00035634	91.43	70	6	0	133	202	68	137	1e-20	97.1
bn_TCONS_00064219	bol_TCONS_00035633	91.43	70	6	0	133	202	68	137	1e-20	97.1
bn_TCONS_00064219	bol_TCONS_00035632	91.43	70	6	0	133	202	68	137	1e-20	97.1
bn_TCONS_00064494	bol_TCONS_00174602	94.52	803	34	8	174	970	97	895	0	1230
bn_TCONS_00067649	bra_TCONS_00113435	96.49	228	8	0	1	228	564	791	1e-105	377
bn_TCONS_00067650	bra_TCONS_00113435	99.65	286	1	0	40	325	1	286	2e-149	523
bn_TCONS_00067650	bra_TCONS_00074427	82.87	216	28	9	114	325	32	242	1e-47	185
bn_TCONS_00067650	bra_TCONS_00128578	83.24	185	26	4	142	325	110	290	2e-41	165
bn_TCONS_00072602	bol_TCONS_00058453	92.44	291	21	1	448	738	296	585	4e-116	414
bn_TCONS_00075382	bra_TCONS_00113061	96.99	299	8	1	1	298	2	300	1e-142	501
bn_TCONS_00075384	bra_TCONS_00113065	98.84	345	4	0	329	673	443	787	8e-177	616
bn_TCONS_00075384	bra_TCONS_00113065	99.08	325	3	0	4	328	1	325	2e-167	584
bn_TCONS_00075384	bra_TCONS_00113063	96.32	326	3	3	3	328	1	317	4e-150	527
bn_TCONS_00075384	bra_TCONS_00113063	98.63	293	4	0	329	621	435	727	6e-148	520
bn_TCONS_00076479	bol_TCONS_00239185	94.77	344	18	0	525	868	110	453	8e-153	536
bn_TCONS_00077614	bol_TCONS_00033114	97.52	242	5	1	1	242	183	423	4e-116	412
bn_TCONS_00078278	bra_TCONS_00131928	98.96	771	5	3	1	769	301	1070	0	1376
bn_TCONS_00078278	bra_TCONS_00131927	98.52	474	4	3	1	472	301	773	0	833
bn_TCONS_00078278	bra_TCONS_00131927	99.67	301	1	0	469	769	854	1154	3e-157	551
bn_TCONS_00079558	bra_TCONS_00133776	99.86	714	1	0	340	1053	497	1210	0	1314
bn_TCONS_00079558	bra_TCONS_00133776	94.31	439	14	8	1	438	68	496	0	662
bn_TCONS_00079772	bra_TCONS_00134084	97.66	513	5	7	1	509	13	522	0	874
bn_TCONS_00080485	bra_TCONS_00135308	98.12	532	0	3	1	522	55	586	0	918
bn_TCONS_00080532	bol_TCONS_00170069	91.41	710	28	21	1	681	8	713	0	942
bn_TCONS_00080532	bol_TCONS_00170070	96.14	389	11	2	293	681	211	595	0	632
bn_TCONS_00080532	bol_TCONS_00170070	95.71	210	7	2	24	231	1	210	7e-93	337
bn_TCONS_00080532	bol_TCONS_00240646	82.07	145	26	0	2	146	33	177	6e-29	124
bn_TCONS_00080534	bol_TCONS_00170069	95.96	322	11	2	1	320	8	329	1e-148	521
bn_TCONS_00080534	bol_TCONS_00170070	95.71	210	7	2	24	231	1	210	6e-93	337
bn_TCONS_00080534	bol_TCONS_00240646	82.07	145	26	0	2	146	33	177	5e-29	124
bn_TCONS_00081167	bol_TCONS_00126335	97.35	490	11	2	65	553	46	534	0	832
bn_TCONS_00081167	bol_TCONS_00126335	93.82	178	6	1	737	909	930	1107	2e-70	263
bn_TCONS_00081167	bol_TCONS_00126335	84.26	197	11	3	551	727	565	761	8e-44	174
bn_TCONS_00081167	bol_TCONS_00126335	97.87	47	1	0	35	81	1	47	5e-16	82.4
bn_TCONS_00082724	bol_TCONS_00142832	87.2	500	36	15	129	615	1	485	4e-155	544
bn_TCONS_00082725	bol_TCONS_00142832	88.16	566	39	15	129	681	1	551	0	649
bn_TCONS_00089174	bra_TCONS_00135308	100	100	0	0	12	111	1	100	7e-48	185
bn_TCONS_00089174	bra_TCONS_00135308	100	94	0	0	112	205	211	304	2e-44	174
bn_TCONS_00092792	bra_TCONS_00148266	99.58	953	4	0	1	953	93	1045	0	1738
bn_TCONS_00092792	bra_TCONS_00153611	98.95	860	4	3	99	953	1	860	0	1533
bn_TCONS_00092792	bra_TCONS_00153609	99.32	585	4	0	369	953	243	827	0	1059
bn_TCONS_00092792	bra_TCONS_00153610	98.47	590	4	4	369	953	243	832	0	1035
bn_TCONS_00092792	bra_TCONS_00153609	100	244	0	0	99	342	1	244	3e-127	451
bn_TCONS_00092792	bra_TCONS_00153610	100	244	0	0	99	342	1	244	3e-127	451
bn_TCONS_00093595	bol_TCONS_00240934	92.25	400	12	8	268	666	754	1135	8e-157	549
bn_TCONS_00093595	bol_TCONS_00240933	92.25	400	12	8	268	666	893	1274	8e-157	549
bn_TCONS_00093595	bol_TCONS_00207362	92.15	382	9	12	302	682	556	917	6e-148	520
bn_TCONS_00093595	bol_TCONS_00240933	93.5	277	9	3	1	268	502	778	7e-113	403
bn_TCONS_00093595	bra_TCONS_00192852	96.41	223	8	0	374	596	1	223	2e-102	368
bn_TCONS_00093595	bol_TCONS_00207362	93.78	209	5	2	69	269	219	427	5e-84	307
bn_TCONS_00093595	bol_TCONS_00240934	92.79	208	7	3	69	268	432	639	4e-80	294
bn_TCONS_00093773	bol_TCONS_00143251	96.17	313	8	4	3	312	1	312	6e-145	508
bn_TCONS_00093773	bra_TCONS_00225121	89.29	308	32	1	5	312	1	307	1e-107	385
bn_TCONS_00093773	bra_TCONS_00159470	99.53	211	1	0	4	214	1	211	1e-107	385
bn_TCONS_00093773	bra_TCONS_00166683	85.71	63	9	0	190	252	182	244	4e-12	67.6
bn_TCONS_00093950	bra_TCONS_00161472	100	169	0	0	1	169	74	242	3e-86	313
bn_TCONS_00094178	bol_TCONS_00203282	91	100	8	1	667	766	142	44	1e-31	134
bn_TCONS_00094246	bra_TCONS_00160092	99.62	786	1	1	234	1019	1	784	0	1434
bn_TCONS_00094246	bol_TCONS_00060323	91.44	222	14	1	1	217	17	238	1e-81	300
bn_TCONS_00094246	bol_TCONS_00060323	88.89	207	9	4	546	750	237	431	2e-64	243
bn_TCONS_00096276	bra_TCONS_00163424	100	723	0	0	167	889	1	723	0	1336
bn_TCONS_00096276	bol_TCONS_00178494	95.37	324	14	1	84	407	1	323	4e-146	514
bn_TCONS_00097321	bol_TCONS_00035632	92.48	226	10	4	360	584	419	638	8e-87	316
bn_TCONS_00097321	bol_TCONS_00035633	92.27	207	11	5	360	564	419	622	2e-78	289
bn_TCONS_00097321	bol_TCONS_00050628	93.68	190	10	2	360	548	206	394	9e-77	283
bn_TCONS_00097321	bol_TCONS_00035634	93.68	190	10	2	360	548	419	607	9e-77	283
bn_TCONS_00097321	bol_TCONS_00058458	95.17	145	4	3	421	564	114	256	1e-59	226
bn_TCONS_00098225	bra_TCONS_00166627	96.8	219	6	1	1	219	125	342	1e-101	364
bn_TCONS_00098225	bol_TCONS_00125430	91.7	229	10	5	1	225	35	258	5e-85	309
bn_TCONS_00098279	bra_TCONS_00166683	100	300	0	0	4	303	1	300	8e-159	555
bn_TCONS_00098279	bol_TCONS_00125472	95.52	290	13	0	14	303	1	290	1e-131	464
bn_TCONS_00098279	bol_TCONS_00225908	87.38	214	27	0	34	247	1	214	5e-66	246
bn_TCONS_00098279	bra_TCONS_00225121	85.71	63	9	0	185	247	186	248	4e-12	67.6
bn_TCONS_00098279	bol_TCONS_00143251	85.71	63	9	0	185	247	188	250	4e-12	67.6
bn_TCONS_00098406	bol_TCONS_00127004	97.81	1142	2	6	57	1183	1	1134	0	1949
bn_TCONS_00098407	bol_TCONS_00127004	98.86	1142	2	3	57	1195	1	1134	0	2026
bn_TCONS_00098590	bra_TCONS_00138877	96.43	84	3	0	210	293	751	834	1e-33	139
bn_TCONS_00099035	bra_TCONS_00216528	98.74	634	7	1	72	705	1	633	0	1125
bn_TCONS_00099035	bra_TCONS_00194511	98.85	608	7	0	72	679	1	608	0	1085
bn_TCONS_00099035	bra_TCONS_00207057	98.85	607	7	0	73	679	1	607	0	1083
bn_TCONS_00099035	bra_TCONS_00194512	98.56	555	7	1	126	679	121	675	0	979
bn_TCONS_00099035	bra_TCONS_00167821	100	309	0	0	356	664	1	309	4e-163	571
bn_TCONS_00099035	bra_TCONS_00167822	100	213	0	0	356	568	1	213	8e-110	394
bn_TCONS_00099035	bra_TCONS_00207057	98.15	162	2	1	675	836	629	789	7e-76	281
bn_TCONS_00099035	bra_TCONS_00194512	98.15	162	2	1	675	836	697	857	7e-76	281
bn_TCONS_00099035	bra_TCONS_00167822	100	98	0	0	567	664	290	387	7e-46	182
bn_TCONS_00099035	bra_TCONS_00216528	98.57	70	1	0	778	847	630	699	1e-28	124
bn_TCONS_00099035	bra_TCONS_00194511	98.57	70	1	0	778	847	656	725	1e-28	124
bn_TCONS_00099035	bra_TCONS_00194512	100	58	0	0	73	130	1	58	1e-23	108
bn_TCONS_00099036	bra_TCONS_00207057	98.61	790	10	1	73	862	1	789	0	1397
bn_TCONS_00099036	bra_TCONS_00194512	98.37	738	10	2	126	862	121	857	0	1295
bn_TCONS_00099036	bra_TCONS_00194511	98.64	660	8	1	72	731	1	659	0	1168
bn_TCONS_00099036	bra_TCONS_00216528	98.85	608	7	0	72	679	1	608	0	1085
bn_TCONS_00099036	bra_TCONS_00167821	100	309	0	0	356	664	1	309	4e-163	571
bn_TCONS_00099036	bra_TCONS_00167822	100	213	0	0	356	568	1	213	8e-110	394
bn_TCONS_00099036	bra_TCONS_00167822	100	98	0	0	567	664	290	387	7e-46	182
bn_TCONS_00099036	bra_TCONS_00194511	98.57	70	1	0	804	873	656	725	1e-28	124
bn_TCONS_00099036	bra_TCONS_00216528	98.57	70	1	0	804	873	630	699	1e-28	124
bn_TCONS_00099036	bra_TCONS_00194512	100	58	0	0	73	130	1	58	1e-23	108
bn_TCONS_00099038	bra_TCONS_00216528	98.79	497	6	0	35	531	1	497	0	885
bn_TCONS_00099038	bra_TCONS_00194511	98.79	497	6	0	35	531	1	497	0	885
bn_TCONS_00099038	bra_TCONS_00207057	98.79	496	6	0	36	531	1	496	0	883
bn_TCONS_00099038	bra_TCONS_00194512	98.42	444	6	1	89	531	121	564	0	780
bn_TCONS_00099038	bra_TCONS_00167822	100	215	0	0	319	533	1	215	7e-111	398
bn_TCONS_00099038	bra_TCONS_00167821	100	213	0	0	319	531	1	213	9e-110	394
bn_TCONS_00099038	bra_TCONS_00207057	97.87	188	3	1	904	1091	603	789	1e-88	324
bn_TCONS_00099038	bra_TCONS_00194512	97.87	188	3	1	904	1091	671	857	1e-88	324
bn_TCONS_00099038	bra_TCONS_00167822	99.43	176	1	0	616	791	212	387	2e-87	320
bn_TCONS_00099038	bra_TCONS_00216528	99.1	111	1	0	694	804	496	606	2e-51	200
bn_TCONS_00099038	bra_TCONS_00194511	99.1	111	1	0	694	804	496	606	2e-51	200
bn_TCONS_00099038	bra_TCONS_00207057	99.1	111	1	0	694	804	495	605	2e-51	200
bn_TCONS_00099038	bra_TCONS_00194512	99.1	111	1	0	694	804	563	673	2e-51	200
bn_TCONS_00099038	bra_TCONS_00167821	100	98	0	0	694	791	212	309	8e-46	182
bn_TCONS_00099038	bra_TCONS_00216528	98.57	70	1	0	1033	1102	630	699	1e-28	124
bn_TCONS_00099038	bra_TCONS_00194511	98.57	70	1	0	1033	1102	656	725	1e-28	124
bn_TCONS_00099038	bra_TCONS_00194512	100	58	0	0	36	93	1	58	1e-23	108
bn_TCONS_00099038	bra_TCONS_00194511	96.49	57	1	1	904	960	604	659	4e-19	93.5
bn_TCONS_00099251	bol_TCONS_00171293	95.48	332	9	2	692	1017	723	1054	2e-149	525
bn_TCONS_00099251	bol_TCONS_00171293	97.32	298	8	0	289	586	20	317	7e-144	507
bn_TCONS_00099251	bol_TCONS_00171293	97.35	113	3	0	582	694	344	456	2e-49	193
bn_TCONS_00099530	bol_TCONS_00143608	89.91	694	33	24	1	681	271	940	0	859
bn_TCONS_00099530	bra_TCONS_00168787	94.21	570	15	5	1	553	384	952	0	854
bn_TCONS_00099530	bol_TCONS_00152965	88.6	579	31	22	116	681	298	854	0	671
bn_TCONS_00105013	bra_TCONS_00216528	98.79	497	6	0	35	531	1	497	0	885
bn_TCONS_00105013	bra_TCONS_00194511	98.79	497	6	0	35	531	1	497	0	885
bn_TCONS_00105013	bra_TCONS_00207057	98.79	496	6	0	36	531	1	496	0	883
bn_TCONS_00105013	bra_TCONS_00194512	98.42	444	6	1	89	531	121	564	0	780
bn_TCONS_00105013	bra_TCONS_00167822	99.74	387	1	0	319	705	1	387	0	710
bn_TCONS_00105013	bra_TCONS_00194511	98.27	231	3	1	608	838	496	725	1e-112	403
bn_TCONS_00105013	bra_TCONS_00167821	100	213	0	0	319	531	1	213	8e-110	394
bn_TCONS_00105013	bra_TCONS_00207057	98.18	165	2	1	608	772	495	658	1e-77	287
bn_TCONS_00105013	bra_TCONS_00194512	98.18	165	2	1	608	772	563	726	1e-77	287
bn_TCONS_00105013	bra_TCONS_00216528	99.12	113	1	0	608	720	496	608	1e-52	204
bn_TCONS_00105013	bra_TCONS_00167821	100	98	0	0	608	705	212	309	6e-46	182
bn_TCONS_00105013	bra_TCONS_00216528	97.94	97	1	1	742	838	604	699	2e-41	167
bn_TCONS_00105013	bra_TCONS_00194512	100	58	0	0	36	93	1	58	1e-23	108
bn_TCONS_00105013	bra_TCONS_00207057	98.31	59	1	0	769	827	731	789	1e-22	104
bn_TCONS_00105013	bra_TCONS_00194512	98.31	59	1	0	769	827	799	857	1e-22	104
bn_TCONS_00106829	bra_TCONS_00160092	99.24	789	1	2	234	1022	1	784	0	1419
bn_TCONS_00106829	bol_TCONS_00060323	91.44	222	14	1	1	217	17	238	1e-81	300
bn_TCONS_00106829	bol_TCONS_00060323	88.89	207	9	4	546	750	237	431	2e-64	243
bn_TCONS_00107904	bra_TCONS_00095963	89.2	574	37	9	155	716	54	614	0	693
bn_TCONS_00107904	bra_TCONS_00095962	89.2	574	37	9	155	716	54	614	0	693
bn_TCONS_00107904	bra_TCONS_00085464	89.2	574	37	9	155	716	54	614	0	693
bn_TCONS_00107904	bra_TCONS_00095962	89.94	467	22	11	719	1161	693	1158	3e-165	579
bn_TCONS_00107904	bra_TCONS_00085464	89.94	467	22	11	719	1161	693	1158	3e-165	579
bn_TCONS_00107904	bra_TCONS_00070778	89.94	467	22	11	719	1161	940	1405	3e-165	579
bn_TCONS_00107904	bra_TCONS_00070778	89.16	443	24	8	155	586	54	483	8e-151	531
bn_TCONS_00107904	bra_TCONS_00095963	93.48	276	18	0	719	994	693	968	1e-114	411
bn_TCONS_00107904	bra_TCONS_00095963	84.69	196	5	8	990	1161	1195	1389	6e-43	172
bn_TCONS_00107904	bra_TCONS_00070778	90.55	127	11	1	591	716	735	861	3e-41	167
bn_TCONS_00107906	bra_TCONS_00095963	89.2	574	37	9	155	716	54	614	0	693
bn_TCONS_00107906	bra_TCONS_00095962	89.2	574	37	9	155	716	54	614	0	693
bn_TCONS_00107906	bra_TCONS_00085464	89.2	574	37	9	155	716	54	614	0	693
bn_TCONS_00107906	bra_TCONS_00095962	89.94	467	22	11	719	1161	693	1158	3e-165	579
bn_TCONS_00107906	bra_TCONS_00085464	89.94	467	22	11	719	1161	693	1158	3e-165	579
bn_TCONS_00107906	bra_TCONS_00070778	89.94	467	22	11	719	1161	940	1405	3e-165	579
bn_TCONS_00107906	bra_TCONS_00070778	89.16	443	24	8	155	586	54	483	9e-151	531
bn_TCONS_00107906	bra_TCONS_00095963	93.48	276	18	0	719	994	693	968	1e-114	411
bn_TCONS_00107906	bra_TCONS_00095963	84.69	196	5	8	990	1161	1195	1389	6e-43	172
bn_TCONS_00107906	bra_TCONS_00070778	90.55	127	11	1	591	716	735	861	3e-41	167
bn_TCONS_00107908	bra_TCONS_00095963	89.2	574	37	9	155	716	54	614	0	693
bn_TCONS_00107908	bra_TCONS_00095962	89.2	574	37	9	155	716	54	614	0	693
bn_TCONS_00107908	bra_TCONS_00085464	89.2	574	37	9	155	716	54	614	0	693
bn_TCONS_00107908	bra_TCONS_00095962	89.96	468	22	11	719	1162	693	1159	8e-166	580
bn_TCONS_00107908	bra_TCONS_00085464	89.96	468	22	11	719	1162	693	1159	8e-166	580
bn_TCONS_00107908	bra_TCONS_00070778	89.96	468	22	11	719	1162	940	1406	8e-166	580
bn_TCONS_00107908	bra_TCONS_00070778	89.16	443	24	8	155	586	54	483	9e-151	531
bn_TCONS_00107908	bra_TCONS_00095963	93.48	276	18	0	719	994	693	968	1e-114	411
bn_TCONS_00107908	bra_TCONS_00095963	84.77	197	5	8	990	1162	1195	1390	2e-43	174
bn_TCONS_00107908	bra_TCONS_00070778	90.55	127	11	1	591	716	735	861	3e-41	167
bn_TCONS_00112502	bra_TCONS_00168597	100	993	0	0	1	993	10	1002	0	1834
bn_TCONS_00112503	bra_TCONS_00168597	100	739	0	0	1	739	10	748	0	1365
bn_TCONS_00112503	bra_TCONS_00168597	89.04	292	3	14	835	1125	739	1002	6e-92	335
bn_TCONS_00113282	bra_TCONS_00185603	100	760	0	0	1	760	52	811	0	1404
bn_TCONS_00113282	bol_TCONS_00125580	97.48	119	3	0	51	169	129	247	8e-53	204
bn_TCONS_00113331	bra_TCONS_00168597	97.06	1021	2	13	1	1021	10	1002	0	1694
bn_TCONS_00115339	bra_TCONS_00255999	84.82	191	23	5	44	233	77	262	6e-48	187
bn_TCONS_00118171	bra_TCONS_00006483	99.29	425	3	0	17	441	283	707	0	769
bn_TCONS_00118171	bra_TCONS_00006481	99.29	425	3	0	17	441	134	558	0	769
bn_TCONS_00118171	bra_TCONS_00006482	99.46	372	2	0	1	372	334	705	0	676
bn_TCONS_00118171	bra_TCONS_00006483	100	52	0	0	435	486	720	771	1e-20	97.1
bn_TCONS_00118171	bra_TCONS_00006481	100	52	0	0	435	486	571	622	1e-20	97.1
bn_TCONS_00118172	bra_TCONS_00006481	95.33	578	7	7	54	631	1	558	0	900
bn_TCONS_00118172	bra_TCONS_00006483	99.14	463	4	0	169	631	245	707	0	833
bn_TCONS_00118172	bra_TCONS_00006482	99.44	356	2	0	207	562	350	705	0	647
bn_TCONS_00118172	bra_TCONS_00006481	100	52	0	0	625	676	571	622	1e-20	97.1
bn_TCONS_00118172	bra_TCONS_00006483	100	52	0	0	625	676	720	771	1e-20	97.1
bn_TCONS_00118172	bra_TCONS_00006482	97.44	39	1	0	169	207	181	219	1e-11	67.6
bn_TCONS_00118174	bra_TCONS_00006483	95.04	625	8	11	1	604	85	707	0	961
bn_TCONS_00118174	bra_TCONS_00006481	99.14	463	4	0	142	604	96	558	0	833
bn_TCONS_00118174	bra_TCONS_00006482	99.44	356	2	0	180	535	350	705	0	647
bn_TCONS_00118174	bra_TCONS_00006482	95.74	141	4	2	1	141	21	159	2e-59	226
bn_TCONS_00118174	bra_TCONS_00006483	100	52	0	0	598	649	720	771	1e-20	97.1
bn_TCONS_00118174	bra_TCONS_00006481	100	52	0	0	598	649	571	622	1e-20	97.1
bn_TCONS_00118174	bra_TCONS_00006482	97.44	39	1	0	142	180	181	219	1e-11	67.6
bn_TCONS_00119268	bol_TCONS_00162614	93.9	295	9	8	1	294	289	3	3e-123	436
bn_TCONS_00119268	bol_TCONS_00149961	93.18	264	9	8	1	263	41	296	5e-106	379
bn_TCONS_00119572	bol_TCONS_00160740	89.66	58	3	2	68	122	74	131	2e-12	71.3
bn_TCONS_00120327	bra_TCONS_00204246	100	312	0	0	289	600	1	312	5e-165	577
bn_TCONS_00120327	bra_TCONS_00041456	78.73	536	63	26	71	589	94	595	6e-85	311
bn_TCONS_00120978	bol_TCONS_00038541	88.37	215	10	8	1181	1386	640	848	9e-65	244
bn_TCONS_00120978	bol_TCONS_00028659	88.37	215	10	8	1181	1386	113	321	9e-65	244
bn_TCONS_00120978	bol_TCONS_00028658	88.37	215	10	8	1181	1386	651	859	9e-65	244
bn_TCONS_00120978	bol_TCONS_00175284	90.74	108	6	3	780	887	701	804	1e-33	141
bn_TCONS_00120979	bol_TCONS_00038541	88.37	215	10	8	1079	1284	640	848	9e-65	244
bn_TCONS_00120979	bol_TCONS_00028659	88.37	215	10	8	1079	1284	113	321	9e-65	244
bn_TCONS_00120979	bol_TCONS_00028658	88.37	215	10	8	1079	1284	651	859	9e-65	244
bn_TCONS_00120979	bol_TCONS_00175284	90.74	108	6	3	678	785	701	804	1e-33	141
bn_TCONS_00127080	bra_TCONS_00198087	97.65	298	5	2	1	298	121	416	2e-145	510
bn_TCONS_00127080	bra_TCONS_00034942	81.5	319	25	15	12	296	96	414	1e-61	231
bn_TCONS_00130626	bra_TCONS_00205334	98.93	469	3	2	1	467	6	474	0	837
bn_TCONS_00130626	bra_TCONS_00192776	98.93	469	3	2	1	467	6	474	0	837
bn_TCONS_00130626	bra_TCONS_00215965	99.29	420	3	0	1	420	6	425	0	760
bn_TCONS_00130626	bra_TCONS_00215960	99.29	420	3	0	1	420	6	425	0	760
bn_TCONS_00130626	bra_TCONS_00215964	99.26	403	3	0	1	403	6	408	0	728
bn_TCONS_00130626	bra_TCONS_00215962	99.26	403	3	0	1	403	6	408	0	728
bn_TCONS_00130626	bra_TCONS_00215959	99.26	403	3	0	1	403	6	408	0	728
bn_TCONS_00130626	bol_TCONS_00191868	94.06	421	20	4	1	420	130	546	0	634
bn_TCONS_00130626	bol_TCONS_00191862	94.06	421	20	4	1	420	130	546	0	634
bn_TCONS_00130626	bol_TCONS_00191866	93.81	404	20	4	1	403	130	529	4e-173	603
bn_TCONS_00130626	bol_TCONS_00191861	93.81	404	20	4	1	403	130	529	4e-173	603
bn_TCONS_00130626	bol_TCONS_00191865	97.01	201	5	1	220	420	427	626	5e-93	337
bn_TCONS_00130626	bol_TCONS_00191860	97.01	201	5	1	220	420	427	626	5e-93	337
bn_TCONS_00130626	bol_TCONS_00191859	96.74	184	5	1	220	403	427	609	1e-83	305
bn_TCONS_00130626	bol_TCONS_00191865	91.74	218	14	3	1	217	130	344	6e-82	300
bn_TCONS_00130626	bol_TCONS_00191860	91.74	218	14	3	1	217	130	344	6e-82	300
bn_TCONS_00130626	bol_TCONS_00191859	91.74	218	14	3	1	217	130	344	6e-82	300
bn_TCONS_00130670	bol_TCONS_00170924	91.64	323	21	3	820	1141	349	666	3e-124	442
bn_TCONS_00130670	bra_TCONS_00036307	77.94	281	42	18	935	1196	1033	1312	1e-38	158
bn_TCONS_00130670	bol_TCONS_00234927	83.21	131	17	5	13	139	2	131	7e-26	115
bn_TCONS_00130670	bol_TCONS_00234927	83.21	131	17	5	1197	1323	2	131	7e-26	115
bn_TCONS_00130670	bra_TCONS_00196867	77.01	187	22	17	176	355	157	329	2e-17	87.9
bn_TCONS_00131257	bra_TCONS_00034000	97.84	1624	34	1	1	1623	2	1625	0	2804
bn_TCONS_00131688	bra_TCONS_00194454	95.85	772	4	5	18	767	21	786	0	1223
bn_TCONS_00131688	bol_TCONS_00243878	97.95	391	3	1	375	765	332	717	0	673
bn_TCONS_00131688	bol_TCONS_00243878	99.09	329	3	0	1	329	8	336	2e-169	592
bn_TCONS_00131855	bra_TCONS_00215964	99.1	444	4	0	1	444	9	452	0	798
bn_TCONS_00131855	bra_TCONS_00215962	99.1	444	4	0	1	444	9	452	0	798
bn_TCONS_00131855	bra_TCONS_00215959	99.1	444	4	0	1	444	9	452	0	798
bn_TCONS_00131855	bra_TCONS_00215965	99.25	400	3	0	1	400	9	408	0	723
bn_TCONS_00131855	bra_TCONS_00215960	99.25	400	3	0	1	400	9	408	0	723
bn_TCONS_00131855	bra_TCONS_00205334	99.25	400	3	0	1	400	9	408	0	723
bn_TCONS_00131855	bra_TCONS_00192776	99.25	400	3	0	1	400	9	408	0	723
bn_TCONS_00131855	bol_TCONS_00191866	93.75	416	21	4	1	415	133	544	4e-178	619
bn_TCONS_00131855	bol_TCONS_00191861	93.78	402	20	4	1	401	133	530	5e-172	599
bn_TCONS_00131855	bol_TCONS_00191868	93.77	401	20	4	1	400	133	529	2e-171	597
bn_TCONS_00131855	bol_TCONS_00191862	93.77	401	20	4	1	400	133	529	2e-171	597
bn_TCONS_00131855	bol_TCONS_00191859	96.76	185	5	1	217	401	427	610	3e-84	307
bn_TCONS_00131855	bol_TCONS_00191865	96.74	184	5	1	217	400	427	609	1e-83	305
bn_TCONS_00131855	bol_TCONS_00191860	96.74	184	5	1	217	400	427	609	1e-83	305
bn_TCONS_00131855	bol_TCONS_00191859	91.63	215	14	3	1	214	133	344	3e-80	294
bn_TCONS_00131855	bol_TCONS_00191865	91.63	215	14	3	1	214	133	344	3e-80	294
bn_TCONS_00131855	bol_TCONS_00191860	91.63	215	14	3	1	214	133	344	3e-80	294
bn_TCONS_00131856	bra_TCONS_00215965	99.13	461	4	0	1	461	9	469	0	830
bn_TCONS_00131856	bra_TCONS_00215960	99.13	461	4	0	1	461	9	469	0	830
bn_TCONS_00131856	bra_TCONS_00205334	99.28	417	3	0	1	417	9	425	0	754
bn_TCONS_00131856	bra_TCONS_00192776	99.28	417	3	0	1	417	9	425	0	754
bn_TCONS_00131856	bra_TCONS_00215964	99.25	400	3	0	1	400	9	408	0	723
bn_TCONS_00131856	bra_TCONS_00215962	99.25	400	3	0	1	400	9	408	0	723
bn_TCONS_00131856	bra_TCONS_00215959	99.25	400	3	0	1	400	9	408	0	723
bn_TCONS_00131856	bol_TCONS_00191868	94	433	21	4	1	432	133	561	0	651
bn_TCONS_00131856	bol_TCONS_00191862	94.03	419	20	4	1	418	133	547	0	630
bn_TCONS_00131856	bol_TCONS_00191866	93.77	401	20	4	1	400	133	529	2e-171	597
bn_TCONS_00131856	bol_TCONS_00191861	93.77	401	20	4	1	400	133	529	2e-171	597
bn_TCONS_00131856	bol_TCONS_00191865	96.76	216	6	1	217	432	427	641	1e-99	359
bn_TCONS_00131856	bol_TCONS_00191860	97.03	202	5	1	217	418	427	627	1e-93	339
bn_TCONS_00131856	bol_TCONS_00191859	96.74	184	5	1	217	400	427	609	1e-83	305
bn_TCONS_00131856	bol_TCONS_00191865	91.63	215	14	3	1	214	133	344	3e-80	294
bn_TCONS_00131856	bol_TCONS_00191860	91.63	215	14	3	1	214	133	344	3e-80	294
bn_TCONS_00131856	bol_TCONS_00191859	91.63	215	14	3	1	214	133	344	3e-80	294
bn_TCONS_00132899	bra_TCONS_00336826	95.41	218	10	0	1	218	289	506	9e-97	348
bn_TCONS_00132899	bol_TCONS_00170271	95.41	218	10	0	1	218	697	480	9e-97	348
bn_TCONS_00132899	bol_TCONS_00170271	95.41	218	10	0	1	218	873	656	9e-97	348
bn_TCONS_00132899	bol_TCONS_00170271	94.5	218	12	0	1	218	345	128	2e-93	337
bn_TCONS_00132899	bol_TCONS_00170271	94.5	218	12	0	1	218	521	304	2e-93	337
bn_TCONS_00132899	bra_TCONS_00327235	94.04	218	13	0	1	218	21	238	1e-91	331
bn_TCONS_00132899	bra_TCONS_00009619	92.66	218	16	0	1	218	455	672	1e-86	315
bn_TCONS_00132899	bra_TCONS_00336826	91.28	218	19	0	1	218	113	330	1e-81	298
bn_TCONS_00132899	bra_TCONS_00334733	91.28	218	19	0	1	218	3	220	1e-81	298
bn_TCONS_00132899	bra_TCONS_00334729	91.28	218	19	0	1	218	355	138	1e-81	298
bn_TCONS_00132899	bra_TCONS_00336827	91.16	215	19	0	4	218	28	242	5e-80	292
bn_TCONS_00132899	bra_TCONS_00337865	92.61	203	13	2	17	218	478	277	2e-79	291
bn_TCONS_00132899	bra_TCONS_00327258	93.09	188	13	0	1	188	188	1	5e-75	276
bn_TCONS_00132899	bra_TCONS_00336827	90.73	205	19	0	1	205	201	405	2e-74	274
bn_TCONS_00132899	bol_TCONS_00096938	94.32	176	10	0	43	218	350	175	2e-73	270
bn_TCONS_00132899	bol_TCONS_00170271	95.21	167	8	0	1	167	169	3	1e-71	265
bn_TCONS_00132899	bra_TCONS_00334733	92.13	178	14	0	1	178	179	356	8e-68	252
bn_TCONS_00132899	bra_TCONS_00334729	92.13	178	14	0	1	178	179	2	8e-68	252
bn_TCONS_00132899	bol_TCONS_00101744	93.17	161	11	0	1	161	161	1	2e-63	237
bn_TCONS_00132899	bol_TCONS_00096896	93.04	158	11	0	1	158	97	254	1e-61	231
bn_TCONS_00132899	bra_TCONS_00336826	93.51	154	10	0	65	218	1	154	4e-61	230
bn_TCONS_00132899	bol_TCONS_00101744	95.59	136	6	0	83	218	255	120	8e-58	219
bn_TCONS_00132899	bol_TCONS_00096896	95.59	136	6	0	83	218	3	138	8e-58	219
bn_TCONS_00132899	bra_TCONS_00009619	92.36	144	11	0	75	218	1	144	6e-54	206
bn_TCONS_00132899	bra_TCONS_00337865	92.25	142	11	0	1	142	142	1	8e-53	202
bn_TCONS_00132899	bra_TCONS_00337498	85.96	178	25	0	1	178	178	1	2e-49	191
bn_TCONS_00132899	bra_TCONS_00327235	93.94	99	6	0	1	99	197	295	3e-37	150
bn_TCONS_00132899	bol_TCONS_00170271	96.1	77	3	0	142	218	908	832	5e-30	126
bn_TCONS_00132899	bra_TCONS_00327258	91.67	84	7	0	133	216	232	149	3e-27	117
bn_TCONS_00132899	bra_TCONS_00327235	95.16	62	3	0	157	218	1	62	1e-21	99
bn_TCONS_00134658	bra_TCONS_00129481	100	418	0	0	1	418	14	431	0	773
bn_TCONS_00134658	bol_TCONS_00209182	94.32	405	22	1	2	406	1	404	4e-178	619
bn_TCONS_00135228	bra_TCONS_00225121	98.55	207	3	0	3	209	92	298	2e-102	366
bn_TCONS_00135228	bol_TCONS_00143251	93.2	206	14	0	3	208	94	299	2e-83	303
bn_TCONS_00135228	bra_TCONS_00159470	94.12	119	7	0	3	121	93	211	1e-46	182
bn_TCONS_00135228	bra_TCONS_00166683	75.84	149	32	4	12	159	99	244	6e-14	73.1
bn_TCONS_00135607	bra_TCONS_00330907	99.35	769	1	4	650	1414	281	1049	0	1389
bn_TCONS_00135607	bra_TCONS_00330907	98.94	282	2	1	253	533	1	282	1e-142	503
bn_TCONS_00135711	bra_TCONS_00336826	95.5	222	10	0	1	222	506	285	6e-99	355
bn_TCONS_00135711	bol_TCONS_00170271	95.45	220	10	0	1	220	480	699	7e-98	351
bn_TCONS_00135711	bol_TCONS_00170271	95.45	220	10	0	1	220	656	875	7e-98	351
bn_TCONS_00135711	bol_TCONS_00170271	94.55	220	12	0	1	220	304	523	2e-94	340
bn_TCONS_00135711	bol_TCONS_00170271	94.52	219	12	0	1	219	128	346	6e-94	339
bn_TCONS_00135711	bra_TCONS_00327235	94.09	220	13	0	1	220	238	19	8e-93	335
bn_TCONS_00135711	bra_TCONS_00009619	92.73	220	16	0	1	220	672	453	8e-88	318
bn_TCONS_00135711	bra_TCONS_00336826	91.36	220	19	0	1	220	330	111	8e-83	302
bn_TCONS_00135711	bra_TCONS_00334733	91.36	220	19	0	1	220	220	1	8e-83	302
bn_TCONS_00135711	bra_TCONS_00334729	91.36	220	19	0	1	220	138	357	8e-83	302
bn_TCONS_00135711	bra_TCONS_00336827	90.91	220	20	0	1	220	242	23	4e-81	296
bn_TCONS_00135711	bra_TCONS_00337865	92.61	203	13	2	1	202	277	478	2e-79	291
bn_TCONS_00135711	bra_TCONS_00327258	93.23	192	13	0	31	222	1	192	3e-77	283
bn_TCONS_00135711	bra_TCONS_00336827	90.82	207	19	0	14	220	405	199	1e-75	278
bn_TCONS_00135711	bol_TCONS_00096938	94.32	176	10	0	1	176	175	350	2e-73	270
bn_TCONS_00135711	bol_TCONS_00170271	95.27	169	8	0	52	220	3	171	8e-73	268
bn_TCONS_00135711	bra_TCONS_00334733	92.22	180	14	0	41	220	356	177	6e-69	255
bn_TCONS_00135711	bra_TCONS_00334729	92.22	180	14	0	41	220	2	181	6e-69	255
bn_TCONS_00135711	bol_TCONS_00101744	93.25	163	11	0	58	220	1	163	2e-64	241
bn_TCONS_00135711	bol_TCONS_00096896	93.12	160	11	0	61	220	254	95	8e-63	235
bn_TCONS_00135711	bra_TCONS_00336826	93.51	154	10	0	1	154	154	1	4e-61	230
bn_TCONS_00135711	bol_TCONS_00101744	95.59	136	6	0	1	136	120	255	8e-58	219
bn_TCONS_00135711	bol_TCONS_00096896	95.59	136	6	0	1	136	138	3	8e-58	219
bn_TCONS_00135711	bra_TCONS_00009619	92.36	144	11	0	1	144	144	1	6e-54	206
bn_TCONS_00135711	bra_TCONS_00337865	92.36	144	11	0	77	220	1	144	6e-54	206
bn_TCONS_00135711	bra_TCONS_00337498	86.11	180	25	0	41	220	1	180	1e-50	195
bn_TCONS_00135711	bra_TCONS_00327235	94.06	101	6	0	120	220	295	195	2e-38	154
bn_TCONS_00135711	bol_TCONS_00170271	96.1	77	3	0	1	77	832	908	5e-30	126
bn_TCONS_00135711	bra_TCONS_00327258	91.67	84	7	0	3	86	149	232	3e-27	117
bn_TCONS_00135711	bra_TCONS_00327235	95.16	62	3	0	1	62	62	1	1e-21	99
bn_TCONS_00136109	bol_TCONS_00059381	94.12	51	3	0	28	78	262	212	7e-15	78.7
bn_TCONS_00136109	bol_TCONS_00059380	94.12	51	3	0	28	78	694	644	7e-15	78.7
bn_TCONS_00136132	bol_TCONS_00170069	94.87	741	22	9	25	753	1	737	0	1144
bn_TCONS_00136132	bol_TCONS_00170070	95.4	413	15	3	341	753	211	619	0	654
bn_TCONS_00136132	bol_TCONS_00170070	92.38	210	4	4	55	252	1	210	2e-78	289
bn_TCONS_00136132	bol_TCONS_00240646	80.77	208	34	5	6	208	4	210	6e-39	158
bn_TCONS_00136133	bol_TCONS_00170070	95.65	391	13	3	635	1025	210	596	2e-179	625
bn_TCONS_00136133	bol_TCONS_00170069	95.64	390	13	3	636	1025	329	714	7e-179	623
bn_TCONS_00136133	bol_TCONS_00170069	94.22	329	7	7	35	351	1	329	2e-139	492
bn_TCONS_00136133	bol_TCONS_00170070	92.38	210	4	4	65	262	1	210	3e-78	289
bn_TCONS_00136133	bol_TCONS_00240646	80.77	208	34	5	16	218	4	210	9e-39	158
bn_TCONS_00136905	bol_TCONS_00186262	86.06	330	36	7	1207	1534	184	505	3e-95	346
bn_TCONS_00136905	bol_TCONS_00186261	86.06	330	36	7	1207	1534	310	631	3e-95	346
bn_TCONS_00136905	bol_TCONS_00174942	86.06	330	36	7	1207	1534	201	522	3e-95	346
bn_TCONS_00136905	bol_TCONS_00174944	97.67	43	0	1	1207	1248	184	226	5e-13	73.1
bn_TCONS_00138557	bra_TCONS_00131815	97.17	565	12	2	1391	1953	442	1004	0	952
bn_TCONS_00138557	bra_TCONS_00131815	96.67	450	15	0	894	1343	1	450	0	749
bn_TCONS_00138557	bol_TCONS_00143305	79.8	510	55	22	1091	1573	421	909	2e-89	327
bn_TCONS_00138557	bra_TCONS_00131815	100	131	0	0	2316	2446	1007	1137	6e-64	243
bn_TCONS_00138557	bra_TCONS_00337658	97.33	75	2	0	771	845	433	507	2e-29	128
bn_TCONS_00138557	bra_TCONS_00337656	97.33	75	2	0	771	845	426	500	2e-29	128
bn_TCONS_00147579	bra_TCONS_00250979	97.43	701	12	3	64	759	1	700	0	1190
bn_TCONS_00147833	bra_TCONS_00184943	81.53	314	28	10	75	386	486	771	4e-61	231
bn_TCONS_00147833	bra_TCONS_00184943	76.15	348	31	19	434	760	931	1247	3e-32	135
bn_TCONS_00147833	bol_TCONS_00240934	93.24	74	5	0	484	557	516	589	2e-24	110
bn_TCONS_00147833	bol_TCONS_00240933	93.24	74	5	0	484	557	655	728	2e-24	110
bn_TCONS_00147833	bra_TCONS_00184943	97.67	43	1	0	757	799	1268	1310	8e-14	75
bn_TCONS_00147834	bra_TCONS_00184943	77.14	840	83	49	75	883	486	1247	9e-108	387
bn_TCONS_00147834	bol_TCONS_00240933	74.48	384	59	27	334	680	347	728	2e-30	130
bn_TCONS_00147834	bol_TCONS_00240934	93.24	74	5	0	607	680	516	589	2e-24	110
bn_TCONS_00147834	bra_TCONS_00184943	97.67	43	1	0	880	922	1268	1310	8e-14	75
bn_TCONS_00149256	bra_TCONS_00254077	99.13	458	3	1	4	461	129	585	0	822
bn_TCONS_00149256	bol_TCONS_00099651	90	120	10	2	40	158	179	297	5e-38	154
bn_TCONS_00149256	bol_TCONS_00099651	83.22	149	21	3	289	433	299	447	6e-32	134
bn_TCONS_00149256	bra_TCONS_00254077	87.5	112	12	1	325	434	219	330	3e-30	128
bn_TCONS_00149256	bol_TCONS_00099651	87.62	105	9	4	104	205	344	447	2e-27	119
bn_TCONS_00149256	bra_TCONS_00254077	85.71	112	14	1	95	206	449	558	6e-27	117
bn_TCONS_00149608	bra_TCONS_00322064	97.64	212	5	0	1	212	27	238	9e-102	364
bn_TCONS_00150386	bra_TCONS_00255999	100	271	0	0	31	301	1	271	2e-142	501
bn_TCONS_00150386	bra_TCONS_00009689	94.16	137	8	0	301	437	486	350	1e-54	209
bn_TCONS_00151664	bra_TCONS_00258100	100	403	0	0	80	482	1	403	0	745
bn_TCONS_00151664	bol_TCONS_00207086	96.63	326	10	1	1	325	314	639	4e-154	540
bn_TCONS_00151664	bol_TCONS_00136583	85.85	424	38	18	83	496	418	7	2e-121	431
bn_TCONS_00151664	bol_TCONS_00125014	87.32	339	27	12	83	413	6	336	4e-104	374
bn_TCONS_00151664	bol_TCONS_00202197	86.67	345	26	13	147	478	1	338	2e-101	364
bn_TCONS_00152227	bra_TCONS_00301297	96.75	584	13	3	442	1019	1	584	0	968
bn_TCONS_00152227	bra_TCONS_00297064	98.01	453	9	0	471	923	453	1	0	787
bn_TCONS_00152431	bra_TCONS_00259462	99.01	203	1	1	1	203	316	517	3e-101	363
bn_TCONS_00152465	bra_TCONS_00233972	99.65	859	3	0	39	897	34	892	0	1570
bn_TCONS_00152847	bra_TCONS_00260156	92.68	82	6	0	301	382	301	382	1e-27	119
bn_TCONS_00152847	bra_TCONS_00260155	92.68	82	6	0	301	382	304	385	1e-27	119
bn_TCONS_00153108	bra_TCONS_00251936	94.37	213	9	3	2	211	1	213	2e-89	324
bn_TCONS_00153108	bra_TCONS_00260664	94.66	206	10	1	8	212	1	206	7e-88	318
bn_TCONS_00153108	bra_TCONS_00260665	94.23	208	11	1	5	211	1	208	3e-87	316
bn_TCONS_00153108	bol_TCONS_00204416	93.4	212	13	1	1	211	14	225	3e-86	313
bn_TCONS_00153108	bra_TCONS_00003989	92.96	213	14	1	4	215	1	213	4e-85	309
bn_TCONS_00153888	bra_TCONS_00253310	100	254	0	0	1	254	41	294	2e-133	470
bn_TCONS_00154253	bol_TCONS_00050636	93.15	511	19	10	110	604	133	643	0	736
bn_TCONS_00154253	bol_TCONS_00035724	92.67	505	24	8	110	604	133	634	0	715
bn_TCONS_00155322	bra_TCONS_00067388	100	238	0	0	1	238	165	402	2e-124	440
bn_TCONS_00155354	bol_TCONS_00142885	91.63	227	17	2	24	249	1	226	3e-85	313
bn_TCONS_00156530	bra_TCONS_00266940	99.89	944	1	0	4	947	1	944	0	1738
bn_TCONS_00156530	bra_TCONS_00266941	98.73	944	1	5	4	947	1	933	0	1666
bn_TCONS_00156530	bra_TCONS_00282656	99.43	878	0	3	7	884	1	873	0	1589
bn_TCONS_00162321	bra_TCONS_00262987	99.55	662	2	1	257	918	455	1115	0	1205
bn_TCONS_00162321	bra_TCONS_00262987	99.23	261	1	1	1	261	7	266	9e-133	470
bn_TCONS_00166269	bra_TCONS_00262987	99.63	538	1	1	1318	1855	579	1115	0	981
bn_TCONS_00166269	bra_TCONS_00262987	99.23	261	1	1	1	261	7	266	2e-132	470
bn_TCONS_00166269	bra_TCONS_00262987	99.22	128	1	0	257	384	455	582	9e-61	231
bn_TCONS_00166914	bra_TCONS_00266940	99.25	797	1	3	55	846	156	952	0	1434
bn_TCONS_00166914	bra_TCONS_00266941	99.12	792	1	2	55	846	156	941	0	1419
bn_TCONS_00166914	bra_TCONS_00282656	100	721	0	0	55	775	153	873	0	1332
bn_TCONS_00166914	bra_TCONS_00266940	100	57	0	0	1	57	3	59	3e-23	106
bn_TCONS_00166914	bra_TCONS_00266941	100	57	0	0	1	57	3	59	3e-23	106
bn_TCONS_00166914	bra_TCONS_00282656	100	56	0	0	2	57	1	56	9e-23	104
bn_TCONS_00173183	bra_TCONS_00300279	99.65	282	1	0	43	324	1	282	1e-146	516
bn_TCONS_00173183	bra_TCONS_00300278	99.26	271	2	0	761	1031	1	271	8e-139	490
bn_TCONS_00173929	bra_TCONS_00041813	94.09	474	13	7	386	858	228	687	0	706
bn_TCONS_00173929	bra_TCONS_00041813	98.48	198	3	0	145	342	30	227	1e-96	350
bn_TCONS_00175406	bra_TCONS_00300067	98.05	308	5	1	430	736	1	308	4e-152	534
bn_TCONS_00175406	bra_TCONS_00072327	79.58	519	74	25	215	715	322	826	3e-94	342
bn_TCONS_00175951	bra_TCONS_00296342	99.85	684	1	0	1	684	17	700	0	1258
bn_TCONS_00176133	bra_TCONS_00111772	94.68	188	9	1	1	187	14	201	2e-79	291
bn_TCONS_00176608	bra_TCONS_00131094	99.52	207	1	0	1	207	51	257	1e-105	377
bn_TCONS_00177634	bra_TCONS_00314449	99.27	548	0	1	114	657	1	548	0	987
bn_TCONS_00177634	bra_TCONS_00314449	100	436	0	0	1151	1586	548	983	0	806
bn_TCONS_00177634	bra_TCONS_00314449	100	304	0	0	1	304	679	982	2e-160	562
bn_TCONS_00177634	bra_TCONS_00036307	78.02	655	89	46	947	1578	967	1589	1e-99	361
bn_TCONS_00177634	bra_TCONS_00314449	100	191	0	0	1395	1585	1	191	2e-97	353
bn_TCONS_00177634	bra_TCONS_00036307	81.94	216	25	14	127	335	157	365	2e-42	171
bn_TCONS_00177634	bra_TCONS_00036307	82.39	176	19	12	1408	1578	157	325	4e-34	143
bn_TCONS_00177634	bra_TCONS_00036307	81.25	176	21	12	127	297	1421	1589	8e-31	132
bn_TCONS_00177634	bol_TCONS_00170924	95	80	4	0	1036	1115	484	563	4e-29	126
bn_TCONS_00177949	bra_TCONS_00314592	98.96	479	3	2	210	686	358	836	0	856
bn_TCONS_00177949	bra_TCONS_00303762	99.22	258	1	1	441	697	364	621	6e-131	464
bn_TCONS_00177949	bra_TCONS_00303762	96.74	276	5	3	1	272	91	366	1e-128	457
bn_TCONS_00177949	bra_TCONS_00314590	99.19	247	1	1	441	686	418	664	8e-125	444
bn_TCONS_00177949	bol_TCONS_00242236	94.68	188	8	2	1080	1266	15	201	1e-78	291
bn_TCONS_00177949	bol_TCONS_00256401	95.71	163	4	2	561	723	306	465	3e-69	259
bn_TCONS_00177949	bol_TCONS_00242238	93.62	141	6	2	130	268	81	220	1e-53	207
bn_TCONS_00177949	bol_TCONS_00256401	96.75	123	4	0	441	563	132	254	4e-53	206
bn_TCONS_00177949	bol_TCONS_00242238	96.75	123	4	0	441	563	219	341	4e-53	206
bn_TCONS_00177949	bol_TCONS_00242238	95.73	117	4	1	561	677	393	508	2e-47	187
bn_TCONS_00177949	bra_TCONS_00314590	98.41	63	1	0	210	272	358	420	1e-24	111
bn_TCONS_00183784	bra_TCONS_00129353	99.61	258	1	0	184	441	4894	4637	1e-133	472
bn_TCONS_00183784	bra_TCONS_00153116	98.91	183	1	1	32	214	596	777	9e-90	326
bn_TCONS_00183785	bra_TCONS_00153116	99.26	271	1	1	31	301	508	777	1e-138	488
bn_TCONS_00183785	bra_TCONS_00129353	99.61	258	1	0	271	528	4894	4637	1e-133	472
bn_TCONS_00186076	bol_TCONS_00240224	95.12	246	12	0	375	620	246	1	3e-108	388
bn_TCONS_00186076	bra_TCONS_00168150	91.79	268	10	3	503	770	258	3	2e-100	363
bn_TCONS_00186076	bol_TCONS_00239027	95.45	220	8	2	458	676	222	4	1e-96	350
bn_TCONS_00186076	bra_TCONS_00301043	96.49	114	4	0	664	777	102	215	3e-48	189
bn_TCONS_00186076	bol_TCONS_00096634	96.97	99	3	0	173	271	124	222	1e-41	167
bn_TCONS_00186076	bra_TCONS_00301043	97.67	43	1	0	626	668	75	117	8e-14	75
bn_TCONS_00186438	bol_TCONS_00218534	97.2	393	11	0	1	393	51	443	0	665
bn_TCONS_00186438	bol_TCONS_00218533	97.2	393	11	0	1	393	51	443	0	665
bn_TCONS_00186438	bol_TCONS_00218533	91.85	233	9	3	444	676	461	683	1e-86	316
bn_TCONS_00186438	bol_TCONS_00218534	95.95	148	6	0	444	591	461	608	8e-64	241
bn_TCONS_00186438	bol_TCONS_00218534	96.05	76	3	0	601	676	679	754	9e-29	124
bn_TCONS_00186892	bol_TCONS_00124243	95.38	845	29	5	46	890	206	1040	0	1336
bn_TCONS_00186997	bol_TCONS_00218534	95.97	620	17	3	1	613	61	679	0	1000
bn_TCONS_00186997	bol_TCONS_00218533	96.9	548	17	0	1	548	61	608	0	918
bn_TCONS_00187900	bol_TCONS_00170271	97.7	217	5	0	1	217	381	597	2e-104	374
bn_TCONS_00187900	bol_TCONS_00170271	97.24	217	6	0	1	217	29	245	7e-103	368
bn_TCONS_00187900	bol_TCONS_00170271	97.24	217	6	0	1	217	557	773	7e-103	368
bn_TCONS_00187900	bol_TCONS_00170271	95.85	217	9	0	1	217	205	421	7e-98	351
bn_TCONS_00187900	bra_TCONS_00334733	95.87	218	7	2	1	217	319	103	7e-98	351
bn_TCONS_00187900	bra_TCONS_00334729	95.87	218	7	2	1	217	39	255	7e-98	351
bn_TCONS_00187900	bra_TCONS_00336826	95.39	217	10	0	1	217	429	213	3e-96	346
bn_TCONS_00187900	bol_TCONS_00096938	95.39	217	10	0	1	217	76	292	3e-96	346
bn_TCONS_00187900	bol_TCONS_00101744	94.93	217	11	0	1	217	21	237	2e-94	340
bn_TCONS_00187900	bol_TCONS_00096896	94.93	217	11	0	1	217	237	21	2e-94	340
bn_TCONS_00187900	bra_TCONS_00337865	94.47	217	12	0	1	217	2	218	7e-93	335
bn_TCONS_00187900	bra_TCONS_00337865	94.01	217	13	0	1	217	178	394	3e-91	329
bn_TCONS_00187900	bra_TCONS_00336827	94.01	217	13	0	1	217	341	125	3e-91	329
bn_TCONS_00187900	bra_TCONS_00009619	94.01	217	13	0	1	217	595	379	3e-91	329
bn_TCONS_00187900	bra_TCONS_00336826	93.55	217	14	0	1	217	253	37	2e-89	324
bn_TCONS_00187900	bra_TCONS_00009619	93.09	217	15	0	1	217	243	27	7e-88	318
bn_TCONS_00187900	bra_TCONS_00009619	93.09	217	15	0	1	217	419	203	7e-88	318
bn_TCONS_00187900	bol_TCONS_00170271	96.02	176	7	0	1	176	733	908	2e-78	287
bn_TCONS_00187900	bra_TCONS_00327258	94.59	185	10	0	1	185	48	232	2e-78	287
bn_TCONS_00187900	bra_TCONS_00327235	94.86	175	9	0	43	217	295	121	2e-74	274
bn_TCONS_00187900	bra_TCONS_00336827	94.55	165	9	0	1	165	165	1	6e-69	255
bn_TCONS_00187900	bra_TCONS_00327235	94.41	161	9	0	1	161	161	1	1e-66	248
bn_TCONS_00187900	bra_TCONS_00334729	95.42	153	7	0	1	153	215	367	1e-65	244
bn_TCONS_00187900	bra_TCONS_00334733	95.8	143	6	0	1	143	143	1	1e-61	231
bn_TCONS_00187900	bra_TCONS_00336826	95.04	141	7	0	77	217	529	389	6e-59	222
bn_TCONS_00187900	bra_TCONS_00009619	96.92	130	4	0	88	217	684	555	8e-58	219
bn_TCONS_00187900	bra_TCONS_00337865	95.2	125	6	0	1	125	354	478	1e-51	198
bn_TCONS_00187900	bol_TCONS_00096938	96.49	114	4	0	104	217	3	116	6e-49	189
bn_TCONS_00187900	bol_TCONS_00096938	95.96	99	4	0	1	99	252	350	1e-40	161
bn_TCONS_00187900	bra_TCONS_00336827	94.29	105	6	0	113	217	405	301	1e-40	161
bn_TCONS_00187900	bol_TCONS_00170271	98.55	69	1	0	149	217	1	69	6e-29	122
bn_TCONS_00187900	bra_TCONS_00336826	93.51	77	5	0	1	77	77	1	1e-26	115
bn_TCONS_00187900	bra_TCONS_00337498	92.31	78	6	0	140	217	1	78	1e-25	111
bn_TCONS_00187900	bra_TCONS_00009619	95.52	67	3	0	1	67	67	1	2e-24	108
bn_TCONS_00187900	bol_TCONS_00101744	96.72	61	2	0	157	217	1	61	8e-23	102
bn_TCONS_00187900	bol_TCONS_00101744	96.61	59	2	0	1	59	197	255	1e-21	99
bn_TCONS_00187900	bol_TCONS_00096896	96.61	59	2	0	1	59	61	3	1e-21	99
bn_TCONS_00187900	bol_TCONS_00096896	96.55	58	2	0	160	217	254	197	4e-21	97.1
bn_TCONS_00187900	bra_TCONS_00337865	95.24	42	2	0	176	217	1	42	3e-12	67.6
bn_TCONS_00187901	bol_TCONS_00170271	97.28	441	12	0	1	441	326	766	0	749
bn_TCONS_00187901	bol_TCONS_00170271	97.05	441	13	0	1	441	150	590	0	743
bn_TCONS_00187901	bol_TCONS_00170271	97.79	407	9	0	1	407	502	908	0	702
bn_TCONS_00187901	bol_TCONS_00170271	96.86	414	13	0	28	441	1	414	0	693
bn_TCONS_00187901	bra_TCONS_00336826	95.01	441	22	0	1	441	484	44	0	693
bn_TCONS_00187901	bra_TCONS_00009619	93.58	436	28	0	1	436	650	215	0	651
bn_TCONS_00187901	bra_TCONS_00336827	93.43	396	26	0	1	396	396	1	1e-168	588
bn_TCONS_00187901	bra_TCONS_00337865	93.8	387	24	0	55	441	1	387	5e-167	582
bn_TCONS_00187901	bra_TCONS_00334729	93.99	366	22	0	19	384	2	367	1e-158	555
bn_TCONS_00187901	bra_TCONS_00337865	94.38	356	20	0	1	356	123	478	2e-156	547
bn_TCONS_00187901	bra_TCONS_00334733	93.82	356	22	0	19	374	356	1	4e-153	536
bn_TCONS_00187901	bol_TCONS_00096938	95.15	330	16	0	1	330	21	350	1e-148	521
bn_TCONS_00187901	bra_TCONS_00327235	96.61	295	10	0	98	392	295	1	3e-139	490
bn_TCONS_00187901	bra_TCONS_00336826	94.84	310	16	0	132	441	529	220	1e-137	484
bn_TCONS_00187901	bol_TCONS_00096938	95.76	283	12	0	159	441	3	285	3e-129	457
bn_TCONS_00187901	bra_TCONS_00009619	94.56	294	16	0	143	436	684	391	1e-128	455
bn_TCONS_00187901	bra_TCONS_00336826	93.18	308	21	0	1	308	308	1	4e-128	453
bn_TCONS_00187901	bol_TCONS_00170271	97.48	238	6	0	204	441	1	238	3e-114	407
bn_TCONS_00187901	bra_TCONS_00336827	93.43	274	18	0	168	441	405	132	3e-114	407
bn_TCONS_00187901	bol_TCONS_00101744	94.9	255	13	0	36	290	1	255	5e-112	399
bn_TCONS_00187901	bol_TCONS_00096896	94.84	252	13	0	39	290	254	3	3e-110	394
bn_TCONS_00187901	bol_TCONS_00170271	96.97	231	7	0	1	231	678	908	1e-108	388
bn_TCONS_00187901	bra_TCONS_00334729	94.74	247	13	0	195	441	2	248	2e-107	385
bn_TCONS_00187901	bra_TCONS_00334733	94.74	247	13	0	195	441	356	110	2e-107	385
bn_TCONS_00187901	bra_TCONS_00327235	98.15	216	4	0	1	216	216	1	3e-105	377
bn_TCONS_00187901	bra_TCONS_00327258	95.26	232	11	0	185	416	1	232	2e-102	368
bn_TCONS_00187901	bol_TCONS_00101744	95.22	230	11	0	212	441	1	230	2e-101	364
bn_TCONS_00187901	bol_TCONS_00096896	95.15	227	11	0	215	441	254	28	9e-100	359
bn_TCONS_00187901	bra_TCONS_00327258	93.97	232	14	0	9	240	1	232	2e-97	351
bn_TCONS_00187901	bra_TCONS_00336827	93.64	220	14	0	1	220	220	1	7e-91	329
bn_TCONS_00187901	bra_TCONS_00337865	94.79	211	11	0	231	441	1	211	7e-91	329
bn_TCONS_00187901	bra_TCONS_00334729	93.27	208	14	0	1	208	160	367	3e-84	307
bn_TCONS_00187901	bra_TCONS_00334733	92.93	198	14	0	1	198	198	1	1e-78	289
bn_TCONS_00187901	bra_TCONS_00337865	95	180	9	0	1	180	299	478	6e-77	283
bn_TCONS_00187901	bra_TCONS_00327235	95.24	168	8	0	274	441	295	128	6e-72	267
bn_TCONS_00187901	bol_TCONS_00096938	96	150	6	0	1	150	197	346	3e-65	244
bn_TCONS_00187901	bra_TCONS_00336826	97.01	134	4	0	308	441	529	396	1e-59	226
bn_TCONS_00187901	bra_TCONS_00336826	95.45	132	6	0	1	132	132	1	3e-55	211
bn_TCONS_00187901	bra_TCONS_00009619	96.75	123	4	0	319	441	684	562	1e-53	206
bn_TCONS_00187901	bol_TCONS_00101744	96.49	114	4	0	1	114	142	255	1e-48	189
bn_TCONS_00187901	bol_TCONS_00096896	96.49	114	4	0	1	114	116	3	1e-48	189
bn_TCONS_00187901	bra_TCONS_00009619	93.44	122	8	0	1	122	122	1	2e-46	182
bn_TCONS_00187901	bol_TCONS_00096938	96.26	107	4	0	335	441	3	109	1e-44	176
bn_TCONS_00187901	bra_TCONS_00336827	93.88	98	6	0	344	441	405	308	2e-36	148
bn_TCONS_00187901	bol_TCONS_00170271	98.39	62	1	0	380	441	1	62	1e-24	110
bn_TCONS_00187901	bra_TCONS_00334729	95.45	66	3	0	371	436	2	67	1e-23	106
bn_TCONS_00187901	bra_TCONS_00334733	95.45	66	3	0	371	436	356	291	1e-23	106
bn_TCONS_00187901	bra_TCONS_00337498	92.96	71	5	0	371	441	1	71	5e-23	104
bn_TCONS_00187901	bol_TCONS_00170271	98.18	55	1	0	1	55	854	908	8e-21	97.1
bn_TCONS_00187901	bol_TCONS_00101744	94.44	54	3	0	388	441	1	54	6e-17	84.2
bn_TCONS_00187901	bol_TCONS_00096896	94.12	51	3	0	391	441	254	204	3e-15	78.7
bn_TCONS_00187901	bra_TCONS_00327235	100	40	0	0	1	40	40	1	4e-14	75
bn_TCONS_00187947	bra_TCONS_00328344	100	432	0	0	2	433	1	432	0	798
bn_TCONS_00188496	bol_TCONS_00121483	77.1	214	32	4	820	1021	560	768	1e-23	108
bn_TCONS_00188897	bol_TCONS_00170271	96.15	571	22	0	2	572	11	581	0	933
bn_TCONS_00188897	bol_TCONS_00170271	96.15	571	22	0	2	572	187	757	0	933
bn_TCONS_00188897	bol_TCONS_00170271	96.69	544	18	0	2	545	363	906	0	905
bn_TCONS_00188897	bra_TCONS_00009619	92.99	571	40	0	2	572	613	43	0	833
bn_TCONS_00188897	bra_TCONS_00337865	94.14	478	28	0	19	496	1	478	0	728
bn_TCONS_00188897	bra_TCONS_00009619	93.76	465	29	0	108	572	683	219	0	699
bn_TCONS_00188897	bra_TCONS_00336826	92.87	477	34	0	96	572	529	53	0	693
bn_TCONS_00188897	bra_TCONS_00336826	94.41	447	25	0	2	448	447	1	0	688
bn_TCONS_00188897	bol_TCONS_00170271	95.31	405	19	0	168	572	1	405	0	643
bn_TCONS_00188897	bra_TCONS_00009619	92.91	437	31	0	2	438	437	1	0	636
bn_TCONS_00188897	bra_TCONS_00336827	93.83	405	25	0	132	536	405	1	3e-175	610
bn_TCONS_00188897	bol_TCONS_00170271	95.95	370	15	0	2	371	539	908	2e-172	601
bn_TCONS_00188897	bra_TCONS_00337498	84.86	568	86	0	3	570	21	588	4e-164	573
bn_TCONS_00188897	bra_TCONS_00337865	93.65	378	24	0	195	572	1	378	7e-162	566
bn_TCONS_00188897	bol_TCONS_00096938	95.4	348	16	0	123	470	3	350	1e-158	555
bn_TCONS_00188897	bra_TCONS_00334729	93.17	366	25	0	159	524	2	367	1e-153	538
bn_TCONS_00188897	bra_TCONS_00336827	93.31	359	24	0	2	360	359	1	2e-151	531
bn_TCONS_00188897	bra_TCONS_00334733	92.98	356	25	0	159	514	356	1	5e-148	520
bn_TCONS_00188897	bra_TCONS_00334729	92.51	347	26	0	2	348	21	367	2e-141	497
bn_TCONS_00188897	bra_TCONS_00334733	92.28	337	26	0	2	338	337	1	9e-136	479
bn_TCONS_00188897	bra_TCONS_00337865	93.1	319	22	0	2	320	160	478	2e-132	468
bn_TCONS_00188897	bra_TCONS_00009619	95.16	289	14	0	284	572	683	395	4e-129	457
bn_TCONS_00188897	bol_TCONS_00096938	94.54	293	16	0	2	294	58	350	5e-128	453
bn_TCONS_00188897	bol_TCONS_00096938	95.99	274	11	0	299	572	3	276	9e-126	446
bn_TCONS_00188897	bra_TCONS_00336826	93.02	301	21	0	272	572	529	229	4e-124	440
bn_TCONS_00188897	bra_TCONS_00327235	92.88	295	21	0	238	532	295	1	9e-121	429
bn_TCONS_00188897	bra_TCONS_00337498	85.19	412	61	0	159	570	1	412	4e-119	424
bn_TCONS_00188897	bra_TCONS_00336826	94.1	271	16	0	2	272	271	1	9e-116	412
bn_TCONS_00188897	bra_TCONS_00336827	94.72	265	14	0	308	572	405	141	9e-116	412
bn_TCONS_00188897	bra_TCONS_00327235	91.86	295	24	0	62	356	295	1	9e-116	412
bn_TCONS_00188897	bol_TCONS_00170271	97.38	229	6	0	344	572	1	229	4e-109	390
bn_TCONS_00188897	bol_TCONS_00101744	94.47	253	14	0	2	254	3	255	4e-109	390
bn_TCONS_00188897	bol_TCONS_00096896	94.44	252	14	0	3	254	254	3	2e-108	388
bn_TCONS_00188897	bol_TCONS_00101744	93.73	255	16	0	176	430	1	255	7e-107	383
bn_TCONS_00188897	bol_TCONS_00096896	93.65	252	16	0	179	430	254	3	3e-105	377
bn_TCONS_00188897	bra_TCONS_00334729	93.7	238	15	0	335	572	2	239	4e-99	357
bn_TCONS_00188897	bra_TCONS_00334733	93.7	238	15	0	335	572	356	119	4e-99	357
bn_TCONS_00188897	bol_TCONS_00101744	94.12	221	13	0	352	572	1	221	6e-93	337
bn_TCONS_00188897	bol_TCONS_00170271	97.42	194	5	0	2	195	715	908	3e-91	331
bn_TCONS_00188897	bol_TCONS_00096896	94.04	218	13	0	355	572	254	37	3e-91	331
bn_TCONS_00188897	bra_TCONS_00327258	92.24	232	18	0	325	556	1	232	1e-90	329
bn_TCONS_00188897	bra_TCONS_00337865	95.48	199	9	0	371	569	1	199	2e-87	318
bn_TCONS_00188897	bra_TCONS_00327258	92.61	203	15	0	2	204	30	232	1e-79	292
bn_TCONS_00188897	bra_TCONS_00327235	94.41	179	10	0	2	180	179	1	1e-74	276
bn_TCONS_00188897	bra_TCONS_00334729	95.32	171	8	0	2	172	197	367	2e-73	272
bn_TCONS_00188897	bra_TCONS_00337498	87.29	236	30	0	335	570	1	236	6e-73	270
bn_TCONS_00188897	bra_TCONS_00334733	95.03	161	8	0	2	162	161	1	6e-68	254
bn_TCONS_00188897	bra_TCONS_00337865	94.41	143	8	0	2	144	336	478	6e-58	220
bn_TCONS_00188897	bol_TCONS_00096938	95.73	117	5	0	2	118	234	350	2e-48	189
bn_TCONS_00188897	bra_TCONS_00009619	95.58	113	5	0	460	572	683	571	3e-46	182
bn_TCONS_00188897	bra_TCONS_00336826	96.84	95	3	0	2	96	95	1	1e-39	159
bn_TCONS_00188897	bol_TCONS_00096938	94.9	98	5	0	475	572	3	100	6e-38	154
bn_TCONS_00188897	bra_TCONS_00336827	94.38	89	5	0	484	572	405	317	6e-33	137
bn_TCONS_00188897	bra_TCONS_00009619	95.29	85	4	0	2	86	85	1	2e-32	135
bn_TCONS_00188897	bol_TCONS_00101744	97.4	77	2	0	2	78	179	255	3e-31	132
bn_TCONS_00188897	bol_TCONS_00096896	97.4	77	2	0	2	78	79	3	3e-31	132
bn_TCONS_00188897	bra_TCONS_00334729	93.55	62	4	0	511	572	2	63	1e-19	93.5
bn_TCONS_00188897	bra_TCONS_00334733	93.55	62	4	0	511	572	356	295	1e-19	93.5
bn_TCONS_00190193	bol_TCONS_00060336	99.12	456	2	1	85	538	2	457	0	819
bn_TCONS_00190196	bra_TCONS_00128578	99.84	1283	2	0	1	1283	15	1297	0	2359
bn_TCONS_00190196	bra_TCONS_00113435	81.77	587	64	28	96	669	103	659	5e-127	451
bn_TCONS_00190196	bra_TCONS_00074427	83.8	216	28	5	72	280	31	246	7e-51	198
bn_TCONS_00190284	bra_TCONS_00043729	99.89	884	1	0	16	899	1	884	0	1628
bn_TCONS_00191340	bra_TCONS_00338670	97.32	522	14	0	1	522	55	576	0	887
bn_TCONS_00191340	bra_TCONS_00230436	97.87	422	9	0	112	533	1	422	0	730
bn_TCONS_00191340	bra_TCONS_00338672	96.01	326	13	0	1	326	59	384	3e-151	531
bn_TCONS_00191340	bra_TCONS_00230435	97.21	215	6	0	112	326	1	215	3e-101	364
bn_TCONS_00191340	bra_TCONS_00230435	97.98	99	2	0	435	533	214	312	2e-43	172
bn_TCONS_00191340	bra_TCONS_00338672	100	88	0	0	435	522	383	470	1e-40	163
bn_TCONS_00192169	bol_TCONS_00170271	96.31	217	8	0	1	217	666	882	2e-99	357
bn_TCONS_00192169	bol_TCONS_00170271	95.85	217	9	0	1	217	490	706	7e-98	351
bn_TCONS_00192169	bol_TCONS_00170271	94.93	217	11	0	1	217	314	530	2e-94	340
bn_TCONS_00192169	bra_TCONS_00327235	94.93	217	11	0	1	217	228	12	2e-94	340
bn_TCONS_00192169	bra_TCONS_00336826	94.47	217	12	0	1	217	496	280	7e-93	335
bn_TCONS_00192169	bol_TCONS_00170271	95.22	209	10	0	1	209	138	346	1e-91	331
bn_TCONS_00192169	bol_TCONS_00096938	93.55	217	14	0	1	217	9	225	2e-89	324
bn_TCONS_00192169	bra_TCONS_00327258	95.48	199	9	0	21	219	1	199	7e-88	318
bn_TCONS_00192169	bra_TCONS_00009619	93.09	217	15	0	1	217	662	446	7e-88	318
bn_TCONS_00192169	bra_TCONS_00336826	92.63	217	16	0	1	217	320	104	3e-86	313
bn_TCONS_00192169	bra_TCONS_00334729	92.66	218	14	2	1	217	148	364	3e-86	313
bn_TCONS_00192169	bra_TCONS_00336827	92.13	216	17	0	2	217	231	16	6e-84	305
bn_TCONS_00192169	bra_TCONS_00334733	92.89	211	13	2	1	210	210	1	6e-84	305
bn_TCONS_00192169	bra_TCONS_00337865	92.09	215	17	0	1	215	111	325	2e-83	303
bn_TCONS_00192169	bra_TCONS_00337865	95.21	188	9	0	5	192	291	478	1e-81	298
bn_TCONS_00192169	bra_TCONS_00336827	91.59	214	18	0	4	217	405	192	3e-81	296
bn_TCONS_00192169	bol_TCONS_00170271	94.94	178	9	0	40	217	1	178	4e-76	279
bn_TCONS_00192169	bra_TCONS_00334729	93.58	187	12	0	31	217	2	188	4e-76	279
bn_TCONS_00192169	bra_TCONS_00334733	93.58	187	12	0	31	217	356	170	4e-76	279
bn_TCONS_00192169	bol_TCONS_00096938	95.18	166	8	0	1	166	185	350	4e-71	263
bn_TCONS_00192169	bra_TCONS_00335356	86.73	211	26	2	9	218	975	766	3e-62	233
bn_TCONS_00192169	bra_TCONS_00335356	86.73	211	26	2	9	218	1151	942	3e-62	233
bn_TCONS_00192169	bra_TCONS_00335349	86.73	211	26	2	9	218	102	311	3e-62	233
bn_TCONS_00192169	bra_TCONS_00335349	86.73	211	26	2	9	218	278	487	3e-62	233
bn_TCONS_00192169	bra_TCONS_00337865	93.33	150	10	0	68	217	2	151	6e-59	222
bn_TCONS_00192169	bra_TCONS_00336826	94.89	137	7	0	2	138	143	7	1e-56	215
bn_TCONS_00192169	bol_TCONS_00101744	96.03	126	5	0	1	126	130	255	6e-54	206
bn_TCONS_00192169	bol_TCONS_00096896	96.03	126	5	0	1	126	128	3	6e-54	206
bn_TCONS_00192169	bra_TCONS_00009619	93.28	134	9	0	1	134	134	1	1e-51	198
bn_TCONS_00192169	bra_TCONS_00327235	95.37	108	5	0	110	217	295	188	6e-44	172
bn_TCONS_00192169	bra_TCONS_00335356	88.15	135	16	0	84	218	1252	1118	1e-40	161
bn_TCONS_00192169	bra_TCONS_00335349	88.15	135	16	0	84	218	1	135	1e-40	161
bn_TCONS_00192169	bol_TCONS_00170271	96.97	66	2	0	1	66	842	907	1e-25	111
bn_TCONS_00192169	bra_TCONS_00336826	93.24	74	5	0	144	217	529	456	5e-25	110
bn_TCONS_00192169	bra_TCONS_00327235	96.15	52	2	0	1	52	52	1	8e-18	86.1
bn_TCONS_00192179	bol_TCONS_00062249	94.25	261	13	1	11	271	1	259	2e-111	398
bn_TCONS_00192646	bra_TCONS_00112790	100	225	0	0	1	225	48	272	8e-117	416
bn_TCONS_00193143	bra_TCONS_00261721	95.13	226	10	1	1	225	131	356	6e-99	355
bn_TCONS_00193225	bra_TCONS_00043699	99.17	241	2	0	1	241	80	320	8e-123	435
bn_TCONS_00193225	bra_TCONS_00043698	99.15	234	2	0	8	241	1	234	6e-119	422
bn_TCONS_00193225	bol_TCONS_00048322	95.06	81	3	1	31	110	3	83	5e-30	126
bn_TCONS_00193225	bol_TCONS_00048319	95.06	81	3	1	31	110	3	83	5e-30	126
bn_TCONS_00193225	bol_TCONS_00048317	95.06	81	3	1	31	110	3	83	5e-30	126
bn_TCONS_00193225	bol_TCONS_00039485	95.06	81	3	1	31	110	3	83	5e-30	126
bn_TCONS_00193225	bol_TCONS_00039484	95.06	81	3	1	31	110	3	83	5e-30	126
bn_TCONS_00193225	bol_TCONS_00039483	95.06	81	3	1	31	110	3	83	5e-30	126
bn_TCONS_00193225	bol_TCONS_00029639	95.06	81	3	1	31	110	3	83	5e-30	126
bn_TCONS_00193225	bol_TCONS_00029638	95.06	81	3	1	31	110	3	83	5e-30	126
bn_TCONS_00193501	bol_TCONS_00170271	97.29	443	12	0	1	443	769	327	0	752
bn_TCONS_00193501	bol_TCONS_00170271	97.07	443	13	0	1	443	593	151	0	747
bn_TCONS_00193501	bol_TCONS_00170271	97.78	406	9	0	38	443	908	503	0	701
bn_TCONS_00193501	bol_TCONS_00170271	96.88	417	13	0	1	417	417	1	0	699
bn_TCONS_00193501	bra_TCONS_00336826	95.03	443	22	0	1	443	41	483	0	697
bn_TCONS_00193501	bra_TCONS_00009619	93.23	443	30	0	1	443	207	649	0	652
bn_TCONS_00193501	bra_TCONS_00337865	93.85	390	24	0	1	390	390	1	1e-168	588
bn_TCONS_00193501	bra_TCONS_00336827	93.42	395	26	0	49	443	1	395	4e-168	586
bn_TCONS_00193501	bra_TCONS_00334729	93.99	366	22	0	61	426	367	2	1e-158	555
bn_TCONS_00193501	bra_TCONS_00337865	94.37	355	20	0	89	443	478	124	7e-156	545
bn_TCONS_00193501	bra_TCONS_00334733	93.82	356	22	0	71	426	1	356	4e-153	536
bn_TCONS_00193501	bol_TCONS_00096938	95.14	329	16	0	115	443	350	22	4e-148	520
bn_TCONS_00193501	bra_TCONS_00336826	94.89	313	16	0	1	313	217	529	3e-139	490
bn_TCONS_00193501	bra_TCONS_00327235	96.61	295	10	0	53	347	1	295	3e-139	490
bn_TCONS_00193501	bol_TCONS_00096938	95.8	286	12	0	1	286	288	3	7e-131	462
bn_TCONS_00193501	bra_TCONS_00009619	94.04	302	18	0	1	302	383	684	9e-130	459
bn_TCONS_00193501	bra_TCONS_00336826	93.16	307	21	0	137	443	1	307	1e-127	451
bn_TCONS_00193501	bol_TCONS_00170271	97.51	241	6	0	1	241	241	1	7e-116	412
bn_TCONS_00193501	bra_TCONS_00336827	93.5	277	18	0	1	277	129	405	7e-116	412
bn_TCONS_00193501	bol_TCONS_00101744	94.9	255	13	0	155	409	255	1	5e-112	399
bn_TCONS_00193501	bol_TCONS_00096896	94.84	252	13	0	155	406	3	254	3e-110	394
bn_TCONS_00193501	bra_TCONS_00334729	94.8	250	13	0	1	250	251	2	3e-109	390
bn_TCONS_00193501	bra_TCONS_00334733	94.8	250	13	0	1	250	107	356	3e-109	390
bn_TCONS_00193501	bol_TCONS_00170271	96.96	230	7	0	214	443	908	679	4e-108	387
bn_TCONS_00193501	bra_TCONS_00327235	98.14	215	4	0	229	443	1	215	9e-105	375
bn_TCONS_00193501	bol_TCONS_00101744	95.28	233	11	0	1	233	233	1	4e-103	370
bn_TCONS_00193501	bra_TCONS_00327258	95.26	232	11	0	29	260	232	1	2e-102	368
bn_TCONS_00193501	bol_TCONS_00096896	95.22	230	11	0	1	230	25	254	2e-101	364
bn_TCONS_00193501	bra_TCONS_00327258	93.97	232	14	0	205	436	232	1	2e-97	351
bn_TCONS_00193501	bra_TCONS_00337865	94.86	214	11	0	1	214	214	1	2e-92	335
bn_TCONS_00193501	bra_TCONS_00336827	93.61	219	14	0	225	443	1	219	3e-90	327
bn_TCONS_00193501	bra_TCONS_00334729	93.24	207	14	0	237	443	367	161	1e-83	305
bn_TCONS_00193501	bra_TCONS_00334733	92.89	197	14	0	247	443	1	197	4e-78	287
bn_TCONS_00193501	bra_TCONS_00337865	94.97	179	9	0	265	443	478	300	2e-76	281
bn_TCONS_00193501	bra_TCONS_00327235	95.32	171	8	0	1	171	125	295	1e-73	272
bn_TCONS_00193501	bol_TCONS_00096938	95.97	149	6	0	295	443	346	198	1e-64	243
bn_TCONS_00193501	bra_TCONS_00336826	97.06	136	4	0	2	137	394	529	8e-61	230
bn_TCONS_00193501	bra_TCONS_00009619	96.83	126	4	0	1	126	559	684	3e-55	211
bn_TCONS_00193501	bra_TCONS_00336826	95.42	131	6	0	313	443	1	131	1e-54	209
bn_TCONS_00193501	bol_TCONS_00101744	96.46	113	4	0	331	443	255	143	5e-48	187
bn_TCONS_00193501	bol_TCONS_00096896	96.46	113	4	0	331	443	3	115	5e-48	187
bn_TCONS_00193501	bol_TCONS_00096938	96.36	110	4	0	1	110	112	3	2e-46	182
bn_TCONS_00193501	bra_TCONS_00009619	93.39	121	8	0	323	443	1	121	8e-46	180
bn_TCONS_00193501	bra_TCONS_00336827	94.06	101	6	0	1	101	305	405	5e-38	154
bn_TCONS_00193501	bol_TCONS_00170271	98.46	65	1	0	1	65	65	1	2e-26	115
bn_TCONS_00193501	bra_TCONS_00334729	93.24	74	5	0	1	74	75	2	1e-24	110
bn_TCONS_00193501	bra_TCONS_00334733	93.24	74	5	0	1	74	283	356	1e-24	110
bn_TCONS_00193501	bra_TCONS_00337498	93.24	74	5	0	1	74	74	1	1e-24	110
bn_TCONS_00193501	bol_TCONS_00170271	98.15	54	1	0	390	443	908	855	3e-20	95.3
bn_TCONS_00193501	bol_TCONS_00101744	94.74	57	3	0	1	57	57	1	1e-18	89.8
bn_TCONS_00193501	bol_TCONS_00096896	94.44	54	3	0	1	54	201	254	6e-17	84.2
bn_TCONS_00193501	bra_TCONS_00327235	100	39	0	0	405	443	1	39	1e-13	73.1
bn_TCONS_00193516	bra_TCONS_00332645	100	575	0	0	58	632	59	633	0	1062
bn_TCONS_00193516	bra_TCONS_00332647	100	312	0	0	58	369	36	347	3e-165	577
bn_TCONS_00193517	bra_TCONS_00332645	100	633	0	0	125	757	1	633	0	1170
bn_TCONS_00193517	bra_TCONS_00332647	100	347	0	0	148	494	1	347	0	641
bn_TCONS_00193759	bol_TCONS_00094093	83.7	405	44	15	50	450	19	405	7e-101	363
bn_TCONS_00194451	bol_TCONS_00177380	94.16	1028	26	14	636	1640	741	1757	0	1535
bn_TCONS_00194451	bol_TCONS_00177380	94.37	302	12	5	89	388	3	301	4e-129	459
bn_TCONS_00194451	bol_TCONS_00177380	95.87	242	8	2	396	636	363	603	1e-108	390
bn_TCONS_00194472	bol_TCONS_00170271	96.16	573	22	0	1	573	583	11	0	937
bn_TCONS_00194472	bol_TCONS_00170271	96.16	573	22	0	1	573	759	187	0	937
bn_TCONS_00194472	bol_TCONS_00170271	96.69	544	18	0	30	573	906	363	0	905
bn_TCONS_00194472	bra_TCONS_00009619	93.02	573	40	0	1	573	41	613	0	837
bn_TCONS_00194472	bra_TCONS_00337865	94.14	478	28	0	79	556	478	1	0	728
bn_TCONS_00194472	bra_TCONS_00009619	93.79	467	29	0	1	467	217	683	0	702
bn_TCONS_00194472	bra_TCONS_00336826	92.9	479	34	0	1	479	51	529	0	697
bn_TCONS_00194472	bra_TCONS_00336826	94.41	447	25	0	127	573	1	447	0	688
bn_TCONS_00194472	bol_TCONS_00170271	95.33	407	19	0	1	407	407	1	0	647
bn_TCONS_00194472	bra_TCONS_00009619	92.91	437	31	0	137	573	1	437	0	636
bn_TCONS_00194472	bra_TCONS_00336827	93.83	405	25	0	39	443	1	405	3e-175	610
bn_TCONS_00194472	bol_TCONS_00170271	95.95	370	15	0	204	573	908	539	2e-172	601
bn_TCONS_00194472	bra_TCONS_00337498	84.79	572	87	0	1	572	592	21	1e-164	575
bn_TCONS_00194472	bra_TCONS_00337865	93.68	380	24	0	1	380	380	1	5e-163	569
bn_TCONS_00194472	bol_TCONS_00096938	95.4	348	16	0	105	452	350	3	1e-158	555
bn_TCONS_00194472	bra_TCONS_00334729	93.17	366	25	0	51	416	367	2	1e-153	538
bn_TCONS_00194472	bra_TCONS_00336827	93.31	359	24	0	215	573	1	359	2e-151	531
bn_TCONS_00194472	bra_TCONS_00334733	92.98	356	25	0	61	416	1	356	5e-148	520
bn_TCONS_00194472	bra_TCONS_00334729	92.51	347	26	0	227	573	367	21	2e-141	497
bn_TCONS_00194472	bra_TCONS_00334733	92.28	337	26	0	237	573	1	337	9e-136	479
bn_TCONS_00194472	bra_TCONS_00337865	93.1	319	22	0	255	573	478	160	2e-132	468
bn_TCONS_00194472	bra_TCONS_00009619	95.19	291	14	0	1	291	393	683	3e-130	460
bn_TCONS_00194472	bol_TCONS_00096938	94.54	293	16	0	281	573	350	58	5e-128	453
bn_TCONS_00194472	bol_TCONS_00096938	96.01	276	11	0	1	276	278	3	7e-127	449
bn_TCONS_00194472	bra_TCONS_00336826	93.07	303	21	0	1	303	227	529	3e-125	444
bn_TCONS_00194472	bra_TCONS_00327235	92.88	295	21	0	43	337	1	295	9e-121	429
bn_TCONS_00194472	bra_TCONS_00337498	85.1	416	62	0	1	416	416	1	1e-119	425
bn_TCONS_00194472	bra_TCONS_00336827	94.76	267	14	0	1	267	139	405	7e-117	416
bn_TCONS_00194472	bra_TCONS_00336826	94.1	271	16	0	303	573	1	271	9e-116	412
bn_TCONS_00194472	bra_TCONS_00327235	91.86	295	24	0	219	513	1	295	9e-116	412
bn_TCONS_00194472	bol_TCONS_00170271	97.4	231	6	0	1	231	231	1	3e-110	394
bn_TCONS_00194472	bol_TCONS_00101744	94.47	253	14	0	321	573	255	3	4e-109	390
bn_TCONS_00194472	bol_TCONS_00096896	94.44	252	14	0	321	572	3	254	2e-108	388
bn_TCONS_00194472	bol_TCONS_00101744	93.73	255	16	0	145	399	255	1	7e-107	383
bn_TCONS_00194472	bol_TCONS_00096896	93.65	252	16	0	145	396	3	254	3e-105	377
bn_TCONS_00194472	bra_TCONS_00334729	93.75	240	15	0	1	240	241	2	3e-100	361
bn_TCONS_00194472	bra_TCONS_00334733	93.75	240	15	0	1	240	117	356	3e-100	361
bn_TCONS_00194472	bol_TCONS_00101744	94.17	223	13	0	1	223	223	1	4e-94	340
bn_TCONS_00194472	bol_TCONS_00096896	94.09	220	13	0	1	220	35	254	2e-92	335
bn_TCONS_00194472	bol_TCONS_00170271	97.42	194	5	0	380	573	908	715	3e-91	331
bn_TCONS_00194472	bra_TCONS_00327258	92.24	232	18	0	19	250	232	1	1e-90	329
bn_TCONS_00194472	bra_TCONS_00337865	95.1	204	10	0	1	204	204	1	2e-88	322
bn_TCONS_00194472	bra_TCONS_00327258	92.61	203	15	0	371	573	232	30	1e-79	292
bn_TCONS_00194472	bra_TCONS_00327235	94.41	179	10	0	395	573	1	179	1e-74	276
bn_TCONS_00194472	bra_TCONS_00337498	87.08	240	31	0	1	240	240	1	2e-73	272
bn_TCONS_00194472	bra_TCONS_00334729	95.32	171	8	0	403	573	367	197	2e-73	272
bn_TCONS_00194472	bra_TCONS_00334733	95.03	161	8	0	413	573	1	161	6e-68	254
bn_TCONS_00194472	bra_TCONS_00337865	94.41	143	8	0	431	573	478	336	6e-58	220
bn_TCONS_00194472	bol_TCONS_00096938	95.73	117	5	0	457	573	350	234	2e-48	189
bn_TCONS_00194472	bra_TCONS_00009619	95.65	115	5	0	1	115	569	683	2e-47	185
bn_TCONS_00194472	bra_TCONS_00336826	96.84	95	3	0	479	573	1	95	1e-39	159
bn_TCONS_00194472	bol_TCONS_00096938	95	100	5	0	1	100	102	3	5e-39	158
bn_TCONS_00194472	bra_TCONS_00336827	94.51	91	5	0	1	91	315	405	5e-34	141
bn_TCONS_00194472	bra_TCONS_00009619	95.29	85	4	0	489	573	1	85	2e-32	135
bn_TCONS_00194472	bol_TCONS_00101744	97.4	77	2	0	497	573	255	179	3e-31	132
bn_TCONS_00194472	bol_TCONS_00096896	97.4	77	2	0	497	573	3	79	3e-31	132
bn_TCONS_00194472	bra_TCONS_00334729	93.75	64	4	0	1	64	65	2	1e-20	97.1
bn_TCONS_00194472	bra_TCONS_00334733	93.75	64	4	0	1	64	293	356	1e-20	97.1
bn_TCONS_00194854	bra_TCONS_00038308	100	202	0	0	1	202	34	235	1e-104	374
bn_TCONS_00194867	bol_TCONS_00151356	93.79	161	6	2	116	272	735	895	8e-64	239
bn_TCONS_00194867	bol_TCONS_00151356	96.55	116	4	0	1	116	535	650	6e-50	193
bn_TCONS_00196189	bol_TCONS_00170271	97.05	271	8	0	1	271	389	659	2e-129	457
bn_TCONS_00196189	bol_TCONS_00170271	97.05	271	8	0	1	271	565	835	2e-129	457
bn_TCONS_00196189	bol_TCONS_00170271	96.31	271	10	0	1	271	37	307	4e-126	446
bn_TCONS_00196189	bol_TCONS_00170271	96.31	271	10	0	1	271	213	483	4e-126	446
bn_TCONS_00196189	bol_TCONS_00096938	95.52	268	10	2	1	267	84	350	1e-120	427
bn_TCONS_00196189	bra_TCONS_00337865	94.83	271	14	0	1	271	10	280	2e-119	424
bn_TCONS_00196189	bra_TCONS_00009619	94.46	271	15	0	1	271	587	317	9e-118	418
bn_TCONS_00196189	bra_TCONS_00334733	94.1	271	16	0	1	271	311	41	4e-116	412
bn_TCONS_00196189	bra_TCONS_00334729	94.1	271	16	0	1	271	47	317	4e-116	412
bn_TCONS_00196189	bra_TCONS_00337865	93.73	271	17	0	1	271	186	456	2e-114	407
bn_TCONS_00196189	bra_TCONS_00336827	93.73	271	17	0	1	271	333	63	2e-114	407
bn_TCONS_00196189	bra_TCONS_00336826	92.78	263	19	0	9	271	413	151	1e-106	381
bn_TCONS_00196189	bol_TCONS_00101744	96.05	228	7	2	1	227	29	255	3e-103	370
bn_TCONS_00196189	bol_TCONS_00096896	96.04	227	9	0	1	227	229	3	3e-103	370
bn_TCONS_00196189	bra_TCONS_00336826	93.06	245	17	0	1	245	245	1	6e-100	359
bn_TCONS_00196189	bra_TCONS_00009619	94.04	235	14	0	1	235	235	1	2e-99	357
bn_TCONS_00196189	bra_TCONS_00327235	93.67	237	15	0	35	271	295	59	7e-99	355
bn_TCONS_00196189	bra_TCONS_00009619	95.79	190	8	0	82	271	682	493	2e-84	307
bn_TCONS_00196189	bra_TCONS_00336826	93.1	203	14	0	69	271	529	327	1e-81	298
bn_TCONS_00196189	bol_TCONS_00096938	95.45	176	8	0	96	271	3	178	1e-76	281
bn_TCONS_00196189	bol_TCONS_00170271	96.43	168	6	0	1	168	741	908	2e-75	278
bn_TCONS_00196189	bra_TCONS_00336827	96.18	157	6	0	1	157	157	1	2e-69	257
bn_TCONS_00196189	bra_TCONS_00336827	93.41	167	11	0	105	271	405	239	1e-66	248
bn_TCONS_00196189	bra_TCONS_00327258	91.53	177	15	0	1	177	56	232	2e-65	244
bn_TCONS_00196189	bra_TCONS_00334729	95.86	145	6	0	1	145	223	367	1e-62	235
bn_TCONS_00196189	bra_TCONS_00327235	94.12	153	9	0	1	153	153	1	3e-62	233
bn_TCONS_00196189	bol_TCONS_00170271	97.71	131	3	0	141	271	1	131	6e-60	226
bn_TCONS_00196189	bra_TCONS_00327258	93.88	147	9	0	122	268	1	147	8e-59	222
bn_TCONS_00196189	bra_TCONS_00334733	95.56	135	6	0	1	135	135	1	4e-57	217
bn_TCONS_00196189	bra_TCONS_00334733	93.57	140	9	0	132	271	356	217	6e-55	209
bn_TCONS_00196189	bra_TCONS_00334729	93.62	141	7	2	132	271	2	141	6e-55	209
bn_TCONS_00196189	bol_TCONS_00101744	93.55	124	6	2	149	271	1	123	4e-47	183
bn_TCONS_00196189	bra_TCONS_00337865	94.02	117	7	0	1	117	362	478	2e-45	178
bn_TCONS_00196189	bol_TCONS_00096896	94.02	117	7	0	155	271	251	135	2e-45	178
bn_TCONS_00196189	bra_TCONS_00337865	94.23	104	6	0	168	271	1	104	6e-40	159
bn_TCONS_00196189	bol_TCONS_00096938	96.7	91	3	0	1	91	260	350	1e-37	152
bn_TCONS_00196189	bra_TCONS_00336826	95.65	69	3	0	1	69	69	1	2e-25	111
bn_TCONS_00196189	bra_TCONS_00009619	98.31	59	1	0	1	59	59	1	3e-23	104
bn_TCONS_00196189	bra_TCONS_00327235	96.67	60	2	0	211	270	295	236	4e-22	100
bn_TCONS_00196189	bol_TCONS_00101744	100	51	0	0	1	51	205	255	2e-20	95.3
bn_TCONS_00196189	bol_TCONS_00096896	100	51	0	0	1	51	53	3	2e-20	95.3
bn_TCONS_00197171	bra_TCONS_00007717	93.65	598	10	13	8	596	100	678	0	869
bn_TCONS_00197171	bra_TCONS_00007717	100	194	0	0	595	788	834	1027	2e-99	359
bn_TCONS_00197172	bra_TCONS_00007717	94.31	598	10	12	16	608	100	678	0	894
bn_TCONS_00197172	bra_TCONS_00007717	99.74	386	1	0	607	992	834	1219	0	708
bn_TCONS_00197334	bol_TCONS_00038020	94.35	177	9	1	117	292	837	1013	1e-72	270
bn_TCONS_00197334	bol_TCONS_00038020	87.45	231	14	9	757	985	1013	1230	4e-67	252
bn_TCONS_00197347	bra_TCONS_00171213	99.83	599	0	1	7	605	1	598	0	1099
bn_TCONS_00197347	bra_TCONS_00171214	97.33	599	0	4	7	605	1	583	0	1003
bn_TCONS_00197347	bra_TCONS_00187180	99.8	491	0	1	7	497	1	490	0	900
bn_TCONS_00197347	bra_TCONS_00181821	96.74	491	0	4	7	497	1	475	0	804
bn_TCONS_00197347	bra_TCONS_00187180	100	109	0	0	497	605	601	709	3e-52	202
bn_TCONS_00197347	bra_TCONS_00181821	100	109	0	0	497	605	586	694	3e-52	202
bn_TCONS_00197873	bol_TCONS_00031143	93.82	437	19	5	63	497	1	431	0	651
bn_TCONS_00197873	bol_TCONS_00124199	94.85	330	15	1	131	458	1	330	6e-146	514
bn_TCONS_00197989	bra_TCONS_00337542	98.7	77	1	0	124	200	3	79	2e-33	137
bn_TCONS_00198180	bol_TCONS_00215262	100	586	0	0	1	586	315	900	0	1083
bn_TCONS_00198436	bra_TCONS_00327235	97.55	204	5	0	1	204	228	25	2e-97	350
bn_TCONS_00198436	bol_TCONS_00170271	96.57	204	7	0	1	204	490	693	5e-94	339
bn_TCONS_00198436	bol_TCONS_00170271	96.57	204	7	0	1	204	666	869	5e-94	339
bn_TCONS_00198436	bol_TCONS_00170271	95.59	204	9	0	1	204	138	341	1e-90	327
bn_TCONS_00198436	bol_TCONS_00170271	95.59	204	9	0	1	204	314	517	1e-90	327
bn_TCONS_00198436	bra_TCONS_00336826	94.61	204	11	0	1	204	496	293	3e-87	316
bn_TCONS_00198436	bol_TCONS_00096938	94.12	204	12	0	1	204	9	212	1e-85	311
bn_TCONS_00198436	bra_TCONS_00327258	96.74	184	6	0	21	204	1	184	2e-84	307
bn_TCONS_00198436	bra_TCONS_00009619	93.63	204	13	0	1	204	662	459	5e-84	305
bn_TCONS_00198436	bra_TCONS_00337865	93.14	204	14	0	1	204	111	314	3e-82	300
bn_TCONS_00198436	bra_TCONS_00336827	92.61	203	15	0	2	204	231	29	4e-80	292
bn_TCONS_00198436	bra_TCONS_00336826	92.16	204	16	0	1	204	320	117	6e-79	289
bn_TCONS_00198436	bra_TCONS_00334733	92.16	204	16	0	1	204	210	7	6e-79	289
bn_TCONS_00198436	bra_TCONS_00334729	92.16	204	16	0	1	204	148	351	6e-79	289
bn_TCONS_00198436	bra_TCONS_00337865	94.15	188	11	0	5	192	291	478	2e-78	287
bn_TCONS_00198436	bra_TCONS_00336827	92.04	201	16	0	4	204	405	205	3e-77	283
bn_TCONS_00198436	bol_TCONS_00170271	95.76	165	7	0	40	204	1	165	3e-72	267
bn_TCONS_00198436	bol_TCONS_00096938	94.58	166	9	0	1	166	185	350	2e-69	257
bn_TCONS_00198436	bra_TCONS_00334733	93.1	174	12	0	31	204	356	183	6e-69	255
bn_TCONS_00198436	bra_TCONS_00334729	93.1	174	12	0	31	204	2	175	6e-69	255
bn_TCONS_00198436	bol_TCONS_00101744	93.63	157	10	0	48	204	1	157	7e-63	235
bn_TCONS_00198436	bol_TCONS_00096896	93.51	154	10	0	51	204	254	101	3e-61	230
bn_TCONS_00198436	bra_TCONS_00336826	93.71	143	9	0	2	144	143	1	9e-57	215
bn_TCONS_00198436	bra_TCONS_00337865	93.48	138	9	0	67	204	1	138	6e-54	206
bn_TCONS_00198436	bol_TCONS_00101744	95.24	126	6	0	1	126	130	255	3e-52	200
bn_TCONS_00198436	bol_TCONS_00096896	95.24	126	6	0	1	126	128	3	3e-52	200
bn_TCONS_00198436	bra_TCONS_00009619	91.79	134	11	0	1	134	134	1	2e-48	187
bn_TCONS_00198436	bra_TCONS_00327235	96.84	95	3	0	110	204	295	201	4e-40	159
bn_TCONS_00198436	bol_TCONS_00170271	98.44	64	1	0	1	64	842	905	4e-26	113
bn_TCONS_00198436	bra_TCONS_00336826	96.72	61	2	0	144	204	529	469	8e-23	102
bn_TCONS_00198436	bra_TCONS_00327235	98.08	52	1	0	1	52	52	1	2e-19	91.6
bn_TCONS_00200797	bol_TCONS_00170271	96.01	301	12	0	1	301	367	667	2e-139	490
bn_TCONS_00200797	bol_TCONS_00170271	96.01	301	12	0	1	301	543	843	2e-139	490
bn_TCONS_00200797	bol_TCONS_00170271	95.35	301	14	0	1	301	15	315	5e-136	479
bn_TCONS_00200797	bol_TCONS_00170271	95.35	301	14	0	1	301	191	491	5e-136	479
bn_TCONS_00200797	bra_TCONS_00337865	93.69	301	19	0	1	301	164	464	1e-127	451
bn_TCONS_00200797	bra_TCONS_00334733	93.02	301	21	0	1	301	333	33	2e-124	440
bn_TCONS_00200797	bra_TCONS_00334729	93.02	301	21	0	1	301	25	325	2e-124	440
bn_TCONS_00200797	bol_TCONS_00096938	93.77	289	18	0	1	289	62	350	1e-122	435
bn_TCONS_00200797	bra_TCONS_00336827	92.36	301	23	0	1	301	355	55	5e-121	429
bn_TCONS_00200797	bra_TCONS_00009619	92.36	301	23	0	1	301	609	309	5e-121	429
bn_TCONS_00200797	bra_TCONS_00337865	93.33	285	19	0	17	301	4	288	8e-119	422
bn_TCONS_00200797	bra_TCONS_00336826	91.97	299	24	0	1	299	443	145	3e-118	420
bn_TCONS_00200797	bra_TCONS_00336826	92.51	267	20	0	1	267	267	1	4e-107	383
bn_TCONS_00200797	bra_TCONS_00327235	94.67	244	13	0	58	301	294	51	5e-106	379
bn_TCONS_00200797	bol_TCONS_00101744	93.17	249	17	0	1	249	7	255	4e-102	366
bn_TCONS_00200797	bol_TCONS_00096896	93.17	249	17	0	1	249	251	3	4e-102	366
bn_TCONS_00200797	bra_TCONS_00009619	91.83	257	21	0	1	257	257	1	6e-100	359
bn_TCONS_00200797	bra_TCONS_00336826	95.26	211	10	0	91	301	529	319	1e-92	335
bn_TCONS_00200797	bra_TCONS_00009619	96.5	200	7	0	102	301	684	485	1e-91	331
bn_TCONS_00200797	bol_TCONS_00096938	96.2	184	7	0	118	301	3	186	1e-82	302
bn_TCONS_00200797	bol_TCONS_00170271	94.21	190	11	0	1	190	719	908	2e-79	291
bn_TCONS_00200797	bra_TCONS_00336827	94.22	173	10	0	127	299	405	233	1e-71	265
bn_TCONS_00200797	bra_TCONS_00327258	96.2	158	6	0	144	301	1	158	6e-70	259
bn_TCONS_00200797	bol_TCONS_00170271	99.28	139	1	0	163	301	1	139	1e-67	252
bn_TCONS_00200797	bra_TCONS_00336827	91.62	179	15	0	1	179	179	1	1e-66	248
bn_TCONS_00200797	bra_TCONS_00334733	96.62	148	5	0	154	301	356	209	5e-66	246
bn_TCONS_00200797	bra_TCONS_00334729	96.62	148	5	0	154	301	2	149	5e-66	246
bn_TCONS_00200797	bra_TCONS_00327235	92	175	14	0	1	175	175	1	5e-66	246
bn_TCONS_00200797	bra_TCONS_00334729	92.22	167	13	0	1	167	201	367	3e-63	237
bn_TCONS_00200797	bra_TCONS_00334733	91.72	157	13	0	1	157	157	1	1e-57	219
bn_TCONS_00200797	bol_TCONS_00101744	95.42	131	6	0	171	301	1	131	7e-55	209
bn_TCONS_00200797	bol_TCONS_00096896	95.31	128	6	0	174	301	254	127	3e-53	204
bn_TCONS_00200797	bra_TCONS_00337865	92.81	139	10	0	1	139	340	478	1e-52	202
bn_TCONS_00200797	bra_TCONS_00337498	90.54	148	14	0	154	301	1	148	5e-51	196
bn_TCONS_00200797	bra_TCONS_00337865	95.54	112	5	0	190	301	1	112	5e-46	180
bn_TCONS_00200797	bra_TCONS_00336826	90.11	91	9	0	1	91	91	1	1e-27	119
bn_TCONS_00200797	bra_TCONS_00327235	97.1	69	2	0	233	301	295	227	4e-27	117
bn_TCONS_00200797	bra_TCONS_00336826	100	35	0	0	267	301	529	495	2e-11	65.8
bn_TCONS_00202039	bol_TCONS_00031649	100	738	0	0	160	897	1	738	0	1363
bn_TCONS_00202047	bra_TCONS_00338672	97.99	349	7	0	12	360	122	470	3e-174	606
bn_TCONS_00202047	bra_TCONS_00230435	97.44	312	8	0	60	371	1	312	6e-152	532
bn_TCONS_00202047	bra_TCONS_00338670	97.34	263	7	0	12	274	118	380	2e-126	448
bn_TCONS_00202047	bra_TCONS_00230436	97.21	215	6	0	60	274	1	215	2e-101	364
bn_TCONS_00202047	bra_TCONS_00230436	97.98	99	2	0	273	371	324	422	1e-43	172
bn_TCONS_00202047	bra_TCONS_00338670	100	88	0	0	273	360	489	576	8e-41	163
bn_TCONS_00204731	bol_TCONS_00177380	97.33	450	8	1	779	1228	1285	1730	0	761
bn_TCONS_00204731	bol_TCONS_00177380	94.37	302	12	5	216	515	3	301	3e-129	459
bn_TCONS_00204731	bol_TCONS_00177380	95.87	242	8	2	523	763	363	603	9e-109	390
bn_TCONS_00207425	bra_TCONS_00171214	99.83	584	0	1	7	590	1	583	0	1072
bn_TCONS_00207425	bra_TCONS_00171213	97.33	599	0	4	7	590	1	598	0	1003
bn_TCONS_00207425	bra_TCONS_00181821	99.79	476	0	1	7	482	1	475	0	872
bn_TCONS_00207425	bra_TCONS_00187180	96.74	491	0	4	7	482	1	490	0	804
bn_TCONS_00207425	bra_TCONS_00181821	100	109	0	0	482	590	586	694	3e-52	202
bn_TCONS_00207425	bra_TCONS_00187180	100	109	0	0	482	590	601	709	3e-52	202
bn_TCONS_00208048	bol_TCONS_00121237	91.75	412	31	2	268	678	1	410	1e-162	569
bn_TCONS_00210738	bra_TCONS_00110705	100	289	0	0	3	291	62	350	2e-152	534
bn_TCONS_00210738	bra_TCONS_00110705	99.61	258	0	1	292	548	429	686	5e-133	470
bn_TCONS_00214077	bol_TCONS_00170839	96.91	259	8	0	1	259	70	328	2e-122	435
bn_TCONS_00214077	bol_TCONS_00170840	91.89	259	8	5	1	259	70	315	7e-97	350
bn_TCONS_00214078	bol_TCONS_00170840	96.75	246	8	0	1	246	70	315	3e-115	411
bn_TCONS_00214078	bol_TCONS_00170839	91.89	259	8	5	1	246	70	328	7e-97	350
bn_TCONS_00214079	bol_TCONS_00170840	96.2	158	6	0	1	158	85	242	2e-69	259
bn_TCONS_00214079	bol_TCONS_00170839	96.18	157	6	0	1	157	85	241	6e-69	257
bn_TCONS_00214079	bol_TCONS_00170839	97.75	89	2	0	407	495	240	328	8e-38	154
bn_TCONS_00214079	bol_TCONS_00170840	97.37	76	2	0	420	495	240	315	1e-30	130
bn_TCONS_00215574	bol_TCONS_00002176	98.68	304	4	0	118	421	1	304	3e-154	540
bn_TCONS_00215586	bol_TCONS_00018724	95.53	358	16	0	199	556	295	652	4e-164	573
bn_TCONS_00215588	bol_TCONS_00018724	96.25	427	16	0	1	427	226	652	0	701
bn_TCONS_00215610	bol_TCONS_00006990	100	204	0	0	1	204	1	204	1e-105	377
bn_TCONS_00215736	bra_TCONS_00057956	96.19	236	8	1	1	235	605	370	8e-108	385
bn_TCONS_00215736	bra_TCONS_00193276	94.74	133	7	0	103	235	1	133	2e-54	207
bn_TCONS_00215736	bra_TCONS_00338730	96.64	119	4	0	117	235	1	119	1e-51	198
bn_TCONS_00215736	bol_TCONS_00101735	91.84	98	4	3	20	116	759	665	3e-32	134
bn_TCONS_00215736	bra_TCONS_00339486	85.26	95	9	5	43	135	167	76	5e-20	93.5
bn_TCONS_00216064	bra_TCONS_00199898	87.68	203	25	0	197	399	615	817	7e-63	237
bn_TCONS_00216247	bol_TCONS_00066411	90.31	227	19	3	87	311	445	670	2e-80	294
bn_TCONS_00216247	bol_TCONS_00043920	93.33	105	7	0	135	239	276	380	1e-38	156
bn_TCONS_00216247	bol_TCONS_00034232	93.33	105	7	0	135	239	368	472	1e-38	156
bn_TCONS_00216247	bol_TCONS_00034229	93.33	105	7	0	135	239	271	375	1e-38	156
bn_TCONS_00216487	bol_TCONS_00003479	98.89	1263	13	1	88	1349	155	1417	0	2254
bn_TCONS_00216487	bol_TCONS_00253142	95.05	667	22	4	689	1351	559	1218	0	1038
bn_TCONS_00216487	bol_TCONS_00253139	95.05	667	22	4	689	1351	633	1292	0	1038
bn_TCONS_00216487	bol_TCONS_00253138	95.05	667	22	4	689	1351	613	1272	0	1038
bn_TCONS_00216487	bol_TCONS_00244933	95.05	667	22	4	689	1351	552	1211	0	1038
bn_TCONS_00216487	bol_TCONS_00235000	95.05	667	22	4	689	1351	603	1262	0	1038
bn_TCONS_00216487	bol_TCONS_00253138	95.62	617	16	7	49	662	23	631	0	979
bn_TCONS_00216487	bol_TCONS_00253139	94.92	630	15	5	49	662	23	651	0	970
bn_TCONS_00216487	bol_TCONS_00235000	95.11	614	15	9	49	662	23	621	0	953
bn_TCONS_00216487	bol_TCONS_00253142	94.85	524	16	7	142	662	62	577	0	808
bn_TCONS_00216487	bol_TCONS_00244933	94.24	521	15	9	142	662	65	570	0	782
bn_TCONS_00216487	bol_TCONS_00003479	100	76	0	0	14	89	1	76	2e-33	141
bn_TCONS_00216487	bol_TCONS_00253142	100	41	0	0	49	89	23	63	5e-14	76.8
bn_TCONS_00216487	bol_TCONS_00244933	100	41	0	0	49	89	26	66	5e-14	76.8
bn_TCONS_00217939	bra_TCONS_00119786	87.55	233	22	2	774	1006	633	858	2e-70	263
bn_TCONS_00217939	bra_TCONS_00111311	87.55	233	22	2	774	1006	973	1198	2e-70	263
bn_TCONS_00217939	bra_TCONS_00111310	87.55	233	22	2	774	1006	718	943	2e-70	263
bn_TCONS_00219420	bol_TCONS_00030128	87.65	1385	92	44	326	1660	1967	3322	0	1537
bn_TCONS_00219420	bol_TCONS_00030129	87.64	1383	92	44	328	1660	236	1589	0	1533
bn_TCONS_00219420	bol_TCONS_00128226	92.43	1043	58	17	148	1184	108	1135	0	1469
bn_TCONS_00219420	bol_TCONS_00099009	97.03	370	9	2	148	516	513	881	6e-178	621
bn_TCONS_00219420	bol_TCONS_00003029	97.84	324	7	0	148	471	165	488	1e-159	560
bn_TCONS_00219420	bol_TCONS_00030128	91.54	402	25	6	2059	2452	3671	4071	4e-155	545
bn_TCONS_00219420	bol_TCONS_00030129	91.54	402	25	6	2059	2452	1938	2338	4e-155	545
bn_TCONS_00219420	bol_TCONS_00030129	90.81	185	4	5	148	331	122	294	1e-61	235
bn_TCONS_00219420	bol_TCONS_00030128	95.08	122	6	0	1666	1787	3280	3401	6e-49	193
bn_TCONS_00219420	bol_TCONS_00030129	95.08	122	6	0	1666	1787	1547	1668	6e-49	193
bn_TCONS_00219420	bol_TCONS_00003029	98.18	110	2	0	1	110	51	160	6e-49	193
bn_TCONS_00219420	bol_TCONS_00030128	91.07	112	6	4	1	110	1	110	1e-35	148
bn_TCONS_00219420	bol_TCONS_00030129	91.07	112	6	4	1	110	8	117	1e-35	148
bn_TCONS_00219420	bol_TCONS_00030128	88.46	130	2	6	148	276	115	232	2e-34	145
bn_TCONS_00219420	bol_TCONS_00128226	86.72	128	16	1	680	807	529	655	2e-33	141
bn_TCONS_00219420	bol_TCONS_00030128	86.51	126	15	2	680	805	2209	2332	3e-32	137
bn_TCONS_00219420	bol_TCONS_00030129	86.51	126	15	2	680	805	476	599	3e-32	137
bn_TCONS_00219420	bol_TCONS_00128226	97.06	68	2	0	43	110	36	103	1e-25	115
bn_TCONS_00219420	bol_TCONS_00030128	95.24	63	2	1	270	331	1965	2027	1e-20	99
bn_TCONS_00219420	bol_TCONS_00128226	93.33	60	3	1	273	331	289	348	3e-17	87.9
bn_TCONS_00219420	bol_TCONS_00099009	93.33	60	3	1	273	331	694	753	3e-17	87.9
bn_TCONS_00219420	bol_TCONS_00003029	93.33	60	3	1	273	331	345	404	3e-17	87.9
bn_TCONS_00219420	bol_TCONS_00099009	91.67	60	4	1	328	387	639	697	1e-15	82.4
bn_TCONS_00219420	bol_TCONS_00128226	90	60	5	1	328	387	234	292	6e-14	76.8
bn_TCONS_00219558	bol_TCONS_00168979	100	455	0	0	1	455	110	564	0	841
bn_TCONS_00219917	bol_TCONS_00180412	97.17	743	16	5	1	739	137	878	0	1251
bn_TCONS_00219917	bol_TCONS_00180411	95.69	743	16	8	1	739	137	867	0	1181
bn_TCONS_00219917	bol_TCONS_00021589	97.12	416	0	4	1	416	33	436	0	691
bn_TCONS_00219917	bol_TCONS_00007142	100	364	0	0	1	364	41	404	0	673
bn_TCONS_00220301	bol_TCONS_00002212	83	200	22	10	146	336	10	206	7e-43	171
bn_TCONS_00220301	bol_TCONS_00235924	87.27	110	12	2	336	444	82	190	6e-29	124
bn_TCONS_00220307	bol_TCONS_00002212	83	200	22	10	146	336	10	206	2e-42	171
bn_TCONS_00220307	bol_TCONS_00235924	87.27	110	12	2	336	444	82	190	1e-28	124
bn_TCONS_00220627	bol_TCONS_00003410	96.05	608	23	1	323	930	3	609	0	989
bn_TCONS_00220627	bol_TCONS_00003410	98.02	202	4	0	1054	1255	615	816	5e-97	351
bn_TCONS_00220627	bol_TCONS_00008156	99.22	128	1	0	1128	1255	1	128	7e-61	231
bn_TCONS_00223456	bol_TCONS_00002045	100	495	0	0	1	495	198	692	0	915
bn_TCONS_00225503	bra_TCONS_00119786	85.94	313	25	6	751	1051	633	938	1e-86	316
bn_TCONS_00225503	bra_TCONS_00111311	85.94	313	25	6	751	1051	973	1278	1e-86	316
bn_TCONS_00225503	bra_TCONS_00111310	85.94	313	25	6	751	1051	718	1023	1e-86	316
bn_TCONS_00226735	bol_TCONS_00030128	95.11	307	13	2	866	1171	1632	1937	1e-136	483
bn_TCONS_00226735	bol_TCONS_00030128	94.92	256	12	1	476	730	1162	1417	1e-111	399
bn_TCONS_00226735	bol_TCONS_00003029	98.44	128	2	0	130	257	165	292	3e-59	226
bn_TCONS_00226735	bol_TCONS_00128226	96.15	130	4	1	130	258	108	237	8e-55	211
bn_TCONS_00226735	bol_TCONS_00030128	88.3	188	4	9	130	312	115	289	3e-54	209
bn_TCONS_00226735	bol_TCONS_00099009	95.38	130	5	1	130	258	513	642	3e-53	206
bn_TCONS_00226735	bol_TCONS_00030128	95.97	124	5	0	716	839	1513	1636	5e-52	202
bn_TCONS_00226735	bol_TCONS_00030128	88.96	163	8	5	295	456	368	521	3e-49	193
bn_TCONS_00226735	bol_TCONS_00030128	82.27	220	20	13	397	611	651	856	4e-43	172
bn_TCONS_00226735	bol_TCONS_00003029	100	90	0	0	3	92	71	160	2e-41	167
bn_TCONS_00226735	bol_TCONS_00030129	88.46	130	2	6	130	258	122	239	8e-35	145
bn_TCONS_00226735	bol_TCONS_00030128	93.48	92	4	2	2	92	20	110	5e-32	135
bn_TCONS_00226735	bol_TCONS_00030129	93.48	92	4	2	2	92	27	117	5e-32	135
bn_TCONS_00226735	bol_TCONS_00128226	97.06	68	2	0	25	92	36	103	6e-26	115
bn_TCONS_00233399	bra_TCONS_00232817	78.22	450	43	36	375	812	274	680	1e-62	237
bn_TCONS_00233399	bra_TCONS_00099545	86.26	131	9	7	450	580	83	204	2e-31	134
bn_TCONS_00233424	bol_TCONS_00000990	100	256	0	0	1	256	1	256	2e-134	473
bn_TCONS_00233424	bra_TCONS_00001338	97.67	257	5	1	1	256	7	263	2e-124	440
bn_TCONS_00233491	bol_TCONS_00010829	98.75	718	6	3	11	726	1	717	0	1273
bn_TCONS_00233491	bra_TCONS_00002294	95.65	414	6	4	1	414	4	405	0	654
bn_TCONS_00233628	bra_TCONS_00252408	95.12	246	8	4	62	305	374	617	1e-107	385
bn_TCONS_00233630	bra_TCONS_00252408	95.81	191	6	2	60	249	374	563	6e-84	307
bn_TCONS_00233649	bol_TCONS_00002104	99.48	381	2	0	3	383	1	381	0	693
bn_TCONS_00233822	bol_TCONS_00175853	99.56	453	0	2	1	451	18	470	0	824
bn_TCONS_00233822	bol_TCONS_00195023	99.72	353	0	1	100	451	141	493	0	645
bn_TCONS_00233822	bol_TCONS_00195023	100	75	0	0	28	102	1	75	1e-33	139
bn_TCONS_00233971	bol_TCONS_00001602	98.2	1389	14	7	21	1400	1	1387	0	2416
bn_TCONS_00233971	bra_TCONS_00002147	95.31	426	10	6	5	427	2	420	0	667
bn_TCONS_00233971	bol_TCONS_00194087	88.29	111	10	3	318	426	381	490	3e-30	130
bn_TCONS_00233971	bol_TCONS_00194086	88.29	111	10	3	318	426	334	443	3e-30	130
bn_TCONS_00233971	bol_TCONS_00194085	88.29	111	10	3	318	426	373	482	3e-30	130
bn_TCONS_00233971	bol_TCONS_00173745	88.29	111	10	3	318	426	1326	1435	3e-30	130
bn_TCONS_00234104	bol_TCONS_00006773	100	415	0	0	5	419	1	415	0	767
bn_TCONS_00234359	bra_TCONS_00232817	78.22	450	43	36	339	776	274	680	2e-62	237
bn_TCONS_00234359	bra_TCONS_00232817	92.55	94	6	1	887	980	1462	1554	3e-31	134
bn_TCONS_00234359	bra_TCONS_00099545	86.26	131	9	7	414	544	83	204	3e-31	134
bn_TCONS_00234444	bra_TCONS_00230677	97.78	45	1	0	323	367	5	49	9e-15	78.7
bn_TCONS_00234568	bra_TCONS_00252408	95.81	191	6	2	62	251	374	563	2e-84	307
bn_TCONS_00234765	bol_TCONS_00003825	100	879	0	0	16	894	1	879	0	1624
bn_TCONS_00236480	bol_TCONS_00029297	98.24	398	7	0	259	656	1	398	0	697
bn_TCONS_00238062	bol_TCONS_00061814	89.97	309	30	1	1	309	51	358	5e-111	398
bn_TCONS_00238062	bol_TCONS_00061814	85.35	396	31	13	510	902	613	984	4e-107	385
bn_TCONS_00238062	bol_TCONS_00066588	97.46	197	5	0	1	197	197	1	1e-92	337
bn_TCONS_00238062	bol_TCONS_00242416	86.21	203	23	3	503	703	20	219	5e-56	215
bn_TCONS_00238072	bra_TCONS_00010323	91.76	182	14	1	36	216	1	182	6e-67	252
bn_TCONS_00238073	bra_TCONS_00010323	91.76	182	14	1	36	216	1	182	6e-67	252
bn_TCONS_00238073	bol_TCONS_00127206	90.1	101	6	1	544	644	244	340	1e-29	128
bn_TCONS_00238412	bra_TCONS_00111311	85.64	411	21	15	397	805	192	566	4e-111	398
bn_TCONS_00238412	bra_TCONS_00119786	86.51	289	14	10	397	683	192	457	5e-80	294
bn_TCONS_00238412	bra_TCONS_00111310	86.46	288	14	10	398	683	278	542	2e-79	292
bn_TCONS_00239006	bol_TCONS_00035171	99.87	742	1	0	17	758	1	742	0	1365
bn_TCONS_00239006	bol_TCONS_00035170	98.67	751	1	4	17	758	1	751	0	1323
bn_TCONS_00239006	bol_TCONS_00044933	98.23	566	1	2	202	758	127	692	0	981
bn_TCONS_00239006	bol_TCONS_00044933	100	127	0	0	1	127	1	127	3e-62	235
bn_TCONS_00239007	bol_TCONS_00035170	99.87	747	1	0	1	747	5	751	0	1375
bn_TCONS_00239007	bol_TCONS_00035171	98.66	747	1	4	1	747	5	742	0	1315
bn_TCONS_00239007	bol_TCONS_00044933	99.82	566	1	0	182	747	127	692	0	1040
bn_TCONS_00239007	bol_TCONS_00044933	100	107	0	0	1	107	21	127	4e-51	198
bn_TCONS_00239009	bol_TCONS_00035169	97.96	1030	3	9	4	1033	1	1012	0	1770
bn_TCONS_00239009	bol_TCONS_00050588	96.45	648	1	8	390	1033	1	630	0	1050
bn_TCONS_00239009	bol_TCONS_00008798	91.98	187	11	3	89	271	21	207	2e-69	259
bn_TCONS_00239009	bol_TCONS_00008798	95.39	152	7	0	478	629	250	401	2e-64	243
bn_TCONS_00239009	bol_TCONS_00128126	93.29	164	10	1	109	271	1	164	8e-64	241
bn_TCONS_00239009	bol_TCONS_00128126	96.08	102	4	0	478	579	207	308	1e-41	167
bn_TCONS_00239009	bol_TCONS_00008798	96.3	81	3	0	614	694	368	448	1e-31	134
bn_TCONS_00239233	bol_TCONS_00144892	95.69	209	8	1	1	209	335	128	7e-93	335
bn_TCONS_00239233	bol_TCONS_00203463	95.24	210	10	0	1	210	2494	2285	3e-92	333
bn_TCONS_00239233	bra_TCONS_00130384	92.72	206	14	1	5	210	1025	821	3e-81	296
bn_TCONS_00239233	bra_TCONS_00300364	90.91	209	19	0	2	210	2117	1909	9e-77	281
bn_TCONS_00239298	bra_TCONS_00262456	91.5	247	15	2	46	286	1	247	7e-92	335
bn_TCONS_00239298	bol_TCONS_00205701	91.39	209	16	1	418	624	464	256	7e-77	285
bn_TCONS_00239298	bol_TCONS_00031590	80.9	288	44	8	1252	1531	326	42	3e-56	217
bn_TCONS_00239298	bol_TCONS_00205700	92.41	79	6	0	546	624	334	256	3e-25	113
bn_TCONS_00239298	bol_TCONS_00205699	92.41	79	6	0	546	624	334	256	3e-25	113
bn_TCONS_00239298	bol_TCONS_00205698	92.41	79	6	0	546	624	334	256	3e-25	113
bn_TCONS_00239534	bol_TCONS_00030309	98.9	727	8	0	1	727	1	727	0	1299
bn_TCONS_00239825	bol_TCONS_00035671	98.88	269	3	0	1	269	177	445	1e-136	481
bn_TCONS_00239825	bol_TCONS_00045513	98.67	225	3	0	1	225	177	401	3e-112	399
bn_TCONS_00240307	bol_TCONS_00031489	96.42	951	15	6	214	1162	434	1367	0	1550
bn_TCONS_00240307	bol_TCONS_00031487	96.42	951	15	6	214	1162	332	1265	0	1550
bn_TCONS_00240307	bol_TCONS_00031489	91.4	186	6	5	6	191	1	176	2e-65	246
bn_TCONS_00240307	bol_TCONS_00031487	91.4	186	6	5	6	191	1	176	2e-65	246
bn_TCONS_00241018	bol_TCONS_00032257	99.89	924	0	1	1	923	1	924	0	1700
bn_TCONS_00241412	bol_TCONS_00027564	100	390	0	0	1	390	12	401	0	721
bn_TCONS_00241412	bol_TCONS_00027561	85.39	308	26	12	4	293	7	313	1e-82	302
bn_TCONS_00241412	bol_TCONS_00027563	100	157	0	0	2	158	1	157	3e-79	291
bn_TCONS_00242442	bol_TCONS_00033634	99.74	387	1	0	1	387	38	424	0	710
bn_TCONS_00242442	bol_TCONS_00033642	100	211	0	0	1	211	21	231	5e-109	390
bn_TCONS_00242442	bol_TCONS_00033640	100	211	0	0	1	211	21	231	5e-109	390
bn_TCONS_00242442	bol_TCONS_00033634	100	156	0	0	471	626	422	577	2e-78	289
bn_TCONS_00242888	bol_TCONS_00170070	97.91	479	7	3	768	1246	210	685	0	826
bn_TCONS_00242888	bol_TCONS_00170069	97.91	478	7	3	769	1246	329	803	0	824
bn_TCONS_00242888	bol_TCONS_00170069	97.5	240	5	1	37	275	1	240	3e-114	409
bn_TCONS_00242888	bol_TCONS_00170070	97.63	211	4	1	67	276	1	211	7e-100	361
bn_TCONS_00242888	bol_TCONS_00170069	98.95	95	1	0	359	453	235	329	1e-42	171
bn_TCONS_00242889	bol_TCONS_00170069	98.01	806	12	4	37	841	1	803	0	1397
bn_TCONS_00242889	bol_TCONS_00170070	97.91	478	7	3	364	841	211	685	0	824
bn_TCONS_00242889	bol_TCONS_00170070	97.62	210	4	1	67	275	1	210	2e-99	359
bn_TCONS_00242890	bol_TCONS_00170070	97.82	688	11	4	67	753	1	685	0	1184
bn_TCONS_00242890	bol_TCONS_00170069	97.91	478	7	3	276	753	329	803	0	824
bn_TCONS_00242890	bol_TCONS_00170069	97.5	240	5	1	37	275	1	240	2e-114	409
bn_TCONS_00242941	bol_TCONS_00143421	80.67	450	85	2	1379	1827	1	449	2e-95	348
bn_TCONS_00242941	bol_TCONS_00147332	88.46	260	30	0	1294	1553	1	260	2e-85	315
bn_TCONS_00242941	bol_TCONS_00150076	86.7	203	23	3	1887	2087	11	211	1e-57	222
bn_TCONS_00243511	bol_TCONS_00241030	92.22	180	12	2	1	180	241	418	3e-68	254
bn_TCONS_00243511	bol_TCONS_00066588	93.91	115	6	1	1	115	205	92	9e-44	172
bn_TCONS_00243511	bol_TCONS_00061814	86.96	115	14	1	1	115	43	156	2e-30	128
bn_TCONS_00243599	bol_TCONS_00034232	98.83	341	4	0	1	341	270	610	8e-175	608
bn_TCONS_00243599	bol_TCONS_00034229	98.81	253	3	0	64	316	236	488	1e-127	451
bn_TCONS_00243599	bol_TCONS_00043920	99.2	249	2	0	68	316	245	493	5e-127	449
bn_TCONS_00243599	bol_TCONS_00066411	91.58	95	6	2	198	290	549	643	8e-31	130
bn_TCONS_00243599	bol_TCONS_00066411	88.57	105	10	2	102	204	495	599	1e-29	126
bn_TCONS_00243599	bol_TCONS_00034232	100	48	0	0	198	245	425	472	1e-18	89.8
bn_TCONS_00243599	bol_TCONS_00034229	100	48	0	0	198	245	328	375	1e-18	89.8
bn_TCONS_00243599	bol_TCONS_00043920	100	48	0	0	198	245	333	380	1e-18	89.8
bn_TCONS_00243685	bol_TCONS_00142074	82.39	460	48	26	153	591	368	815	7e-103	370
bn_TCONS_00243685	bra_TCONS_00204163	84.87	357	37	13	153	496	362	714	4e-95	344
bn_TCONS_00243996	bra_TCONS_00041504	91.78	73	3	3	356	426	246	317	5e-21	99
bn_TCONS_00243996	bra_TCONS_00107225	89.33	75	3	5	356	426	233	306	3e-18	89.8
bn_TCONS_00244060	bra_TCONS_00041861	95.47	309	7	6	85	389	1	306	6e-138	486
bn_TCONS_00244061	bra_TCONS_00041863	86.06	251	9	9	207	456	6	231	1e-65	246
bn_TCONS_00244061	bra_TCONS_00041863	98.55	69	1	0	591	659	346	414	2e-28	122
bn_TCONS_00244173	bol_TCONS_00203617	98.38	802	6	2	24	825	30	824	0	1402
bn_TCONS_00244173	bol_TCONS_00203620	97.64	804	7	6	24	825	30	823	0	1369
bn_TCONS_00244173	bol_TCONS_00203619	96.76	802	6	6	24	825	30	811	0	1319
bn_TCONS_00244173	bol_TCONS_00203618	99.41	508	2	1	318	825	394	900	0	920
bn_TCONS_00244173	bol_TCONS_00236113	94.78	402	17	4	426	825	476	875	6e-179	623
bn_TCONS_00244173	bol_TCONS_00236111	94.78	402	17	4	426	825	399	798	6e-179	623
bn_TCONS_00244173	bol_TCONS_00203618	96.6	294	4	2	24	317	30	317	1e-136	483
bn_TCONS_00244173	bol_TCONS_00236111	83.54	395	21	20	4	395	49	402	1e-90	329
bn_TCONS_00244173	bol_TCONS_00236113	86.12	317	13	12	4	317	49	337	1e-85	313
bn_TCONS_00244174	bol_TCONS_00203619	98.35	789	6	2	24	812	30	811	0	1378
bn_TCONS_00244174	bol_TCONS_00203620	96.88	801	6	7	24	812	30	823	0	1323
bn_TCONS_00244174	bol_TCONS_00203617	96.76	802	6	6	24	812	30	824	0	1319
bn_TCONS_00244174	bol_TCONS_00203618	99.39	495	2	1	318	812	407	900	0	896
bn_TCONS_00244174	bol_TCONS_00236113	94.78	402	17	4	413	812	476	875	6e-179	623
bn_TCONS_00244174	bol_TCONS_00236111	94.78	402	17	4	413	812	399	798	6e-179	623
bn_TCONS_00244174	bol_TCONS_00203618	96.62	296	4	2	24	319	30	319	8e-138	486
bn_TCONS_00244174	bol_TCONS_00236111	85.34	382	25	12	4	382	49	402	1e-101	366
bn_TCONS_00244174	bol_TCONS_00236113	86.16	318	13	12	4	318	49	338	4e-86	315
bn_TCONS_00244175	bol_TCONS_00203620	98.38	801	6	2	24	824	30	823	0	1400
bn_TCONS_00244175	bol_TCONS_00203617	97.64	804	7	6	24	824	30	824	0	1369
bn_TCONS_00244175	bol_TCONS_00203619	96.88	801	6	7	24	824	30	811	0	1323
bn_TCONS_00244175	bol_TCONS_00203618	99.4	498	2	1	327	824	404	900	0	902
bn_TCONS_00244175	bol_TCONS_00236113	94.78	402	17	4	425	824	476	875	6e-179	623
bn_TCONS_00244175	bol_TCONS_00236111	94.78	402	17	4	425	824	399	798	6e-179	623
bn_TCONS_00244175	bol_TCONS_00203618	96.75	308	4	2	24	331	30	331	2e-144	508
bn_TCONS_00244175	bol_TCONS_00236111	84.52	394	18	15	4	394	49	402	1e-96	350
bn_TCONS_00244175	bol_TCONS_00236113	86.4	331	14	12	4	331	49	351	1e-91	333
bn_TCONS_00244176	bol_TCONS_00203618	98.52	878	6	2	24	901	30	900	0	1543
bn_TCONS_00244176	bol_TCONS_00203617	99.41	508	2	1	394	901	318	824	0	920
bn_TCONS_00244176	bol_TCONS_00203620	99.4	498	2	1	404	901	327	823	0	902
bn_TCONS_00244176	bol_TCONS_00203619	99.39	495	2	1	407	901	318	811	0	896
bn_TCONS_00244176	bol_TCONS_00236113	94.78	402	17	4	502	901	476	875	6e-179	623
bn_TCONS_00244176	bol_TCONS_00236111	94.78	402	17	4	502	901	399	798	6e-179	623
bn_TCONS_00244176	bol_TCONS_00203620	96.75	308	4	2	24	331	30	331	2e-144	508
bn_TCONS_00244176	bol_TCONS_00203619	96.62	296	4	2	24	319	30	319	9e-138	486
bn_TCONS_00244176	bol_TCONS_00236113	86.84	471	19	15	4	471	49	479	9e-138	486
bn_TCONS_00244176	bol_TCONS_00203617	96.6	294	4	2	24	317	30	317	1e-136	483
bn_TCONS_00244176	bol_TCONS_00236111	86.36	330	14	12	4	330	49	350	4e-91	331
bn_TCONS_00244356	bra_TCONS_00135308	90.29	278	11	5	164	427	223	498	5e-97	350
bn_TCONS_00244356	bra_TCONS_00135308	95.96	99	4	0	61	159	1	99	3e-40	161
bn_TCONS_00244403	bol_TCONS_00030129	99.66	2068	4	3	6	2073	1	2065	0	3777
bn_TCONS_00244403	bol_TCONS_00030128	99.73	1835	3	2	240	2073	1965	3798	0	3360
bn_TCONS_00244403	bol_TCONS_00128226	85.81	888	66	35	243	1111	289	1135	0	887
bn_TCONS_00244403	bol_TCONS_00030128	98.72	234	1	2	13	246	1	232	9e-116	414
bn_TCONS_00244403	bol_TCONS_00003029	88.92	316	15	11	1	301	38	348	6e-103	372
bn_TCONS_00244403	bol_TCONS_00128226	90	260	9	9	56	301	36	292	2e-87	320
bn_TCONS_00244403	bol_TCONS_00099009	92.06	189	13	2	243	429	694	882	1e-70	265
bn_TCONS_00244403	bol_TCONS_00099009	88.54	192	8	7	123	301	507	697	2e-57	220
bn_TCONS_00244403	bol_TCONS_00003029	93.06	144	9	1	243	385	345	488	5e-54	209
bn_TCONS_00244406	bol_TCONS_00030128	98.48	264	2	2	13	276	1	262	1e-131	464
bn_TCONS_00244406	bol_TCONS_00030129	98.76	241	1	2	6	246	1	239	2e-120	427
bn_TCONS_00244406	bol_TCONS_00003029	88.46	260	10	11	1	245	38	292	4e-81	296
bn_TCONS_00244406	bol_TCONS_00128226	88.78	205	6	9	56	246	36	237	1e-62	235
bn_TCONS_00244406	bol_TCONS_00099009	85.4	137	6	7	123	246	507	642	5e-31	130
bn_TCONS_00244533	bol_TCONS_00055629	97.55	367	8	1	30	395	4	370	4e-180	627
bn_TCONS_00244669	bol_TCONS_00034923	99.14	580	5	0	1	580	5	584	0	1044
bn_TCONS_00244669	bol_TCONS_00034922	100	266	0	0	351	616	258	523	2e-139	492
bn_TCONS_00244669	bol_TCONS_00034922	99.6	253	1	0	1	253	5	257	1e-130	462
bn_TCONS_00244724	bol_TCONS_00205150	98.04	204	4	0	9	212	1	204	5e-99	355
bn_TCONS_00244724	bol_TCONS_00237441	97.51	201	4	1	13	212	1	201	4e-95	342
bn_TCONS_00245271	bol_TCONS_00035931	98.53	952	13	1	11	961	1	952	0	1679
bn_TCONS_00245620	bol_TCONS_00036460	99.63	272	1	0	4	275	1	272	1e-141	497
bn_TCONS_00245767	bol_TCONS_00036600	99.39	495	3	0	1	495	29	523	0	898
bn_TCONS_00246241	bol_TCONS_00058453	91.75	194	16	0	333	526	395	588	7e-73	270
bn_TCONS_00246241	bol_TCONS_00058453	91.6	131	10	1	206	336	79	208	1e-45	180
bn_TCONS_00249215	bol_TCONS_00044933	99.86	692	1	0	1	692	1	692	0	1273
bn_TCONS_00249215	bol_TCONS_00035170	99.82	566	1	0	127	692	186	751	0	1040
bn_TCONS_00249215	bol_TCONS_00035171	98.23	566	1	2	127	692	186	742	0	981
bn_TCONS_00249215	bol_TCONS_00035170	100	111	0	0	17	127	1	111	2e-53	206
bn_TCONS_00249215	bol_TCONS_00035171	100	111	0	0	17	127	1	111	2e-53	206
bn_TCONS_00249305	bol_TCONS_00121483	95.73	211	9	0	183	393	561	771	5e-94	340
bn_TCONS_00249305	bol_TCONS_00121483	92.55	188	12	2	1	188	312	497	2e-72	268
bn_TCONS_00250767	bra_TCONS_00339204	88.12	261	29	2	199	458	40	299	1e-84	309
bn_TCONS_00250767	bol_TCONS_00202889	92.11	190	15	0	229	418	15	204	2e-72	268
bn_TCONS_00252751	bol_TCONS_00170070	97.69	389	6	3	636	1024	210	595	0	665
bn_TCONS_00252751	bol_TCONS_00170069	97.68	388	6	3	637	1024	329	713	0	664
bn_TCONS_00252751	bol_TCONS_00170069	98.14	322	5	1	1	321	8	329	6e-160	560
bn_TCONS_00252751	bol_TCONS_00170070	97.62	210	4	1	24	232	1	210	2e-99	359
bn_TCONS_00256911	bra_TCONS_00010323	91.76	182	14	1	36	216	1	182	5e-67	252
bn_TCONS_00258373	bol_TCONS_00033941	99.89	907	1	0	60	966	215	1121	0	1670
bn_TCONS_00258373	bol_TCONS_00033941	99.4	166	1	0	966	1131	1417	1582	4e-82	302
bn_TCONS_00258373	bol_TCONS_00033941	100	61	0	0	1	61	52	112	2e-25	113
bn_TCONS_00261762	bol_TCONS_00028457	100	37	0	0	164	200	21	57	8e-13	69.4
bn_TCONS_00262055	bol_TCONS_00022224	98.41	126	2	0	2	127	1	126	1e-58	222
bn_TCONS_00262055	bol_TCONS_00022224	98.65	74	1	0	268	341	125	198	2e-31	132
bn_TCONS_00262149	bol_TCONS_00045840	97.84	1437	6	7	6	1441	1	1413	0	2459
bn_TCONS_00262149	bol_TCONS_00045838	98.18	768	2	2	6	772	1	757	0	1330
bn_TCONS_00262149	bol_TCONS_00045838	97.1	552	3	4	890	1441	1034	1572	0	918
bn_TCONS_00262149	bol_TCONS_00045838	99.19	123	1	0	769	891	826	948	5e-58	222
bn_TCONS_00262149	bol_TCONS_00045840	92.98	57	4	0	1274	1330	877	933	2e-16	84.2
bn_TCONS_00262149	bol_TCONS_00045838	92.98	57	4	0	1274	1330	1036	1092	2e-16	84.2
bn_TCONS_00262510	bol_TCONS_00028664	99.69	652	1	1	10	660	1	652	0	1192
bn_TCONS_00264140	bol_TCONS_00045840	97.43	1437	6	9	6	1435	1	1413	0	2420
bn_TCONS_00264140	bol_TCONS_00045838	98.18	768	2	2	6	772	1	757	0	1330
bn_TCONS_00264140	bol_TCONS_00045838	96.01	552	3	6	890	1435	1034	1572	0	880
bn_TCONS_00264140	bol_TCONS_00045838	99.19	123	1	0	769	891	826	948	5e-58	222
bn_TCONS_00264140	bol_TCONS_00045840	92.98	57	4	0	1268	1324	877	933	2e-16	84.2
bn_TCONS_00264140	bol_TCONS_00045838	92.98	57	4	0	1268	1324	1036	1092	2e-16	84.2
bn_TCONS_00264142	bol_TCONS_00045840	96.24	1437	6	12	6	1418	1	1413	0	2311
bn_TCONS_00264142	bol_TCONS_00045838	98.18	768	2	2	6	772	1	757	0	1330
bn_TCONS_00264142	bol_TCONS_00045838	97.1	552	3	4	867	1418	1034	1572	0	918
bn_TCONS_00264142	bol_TCONS_00045838	99.01	101	1	0	768	868	848	948	8e-46	182
bn_TCONS_00264142	bol_TCONS_00045840	92.98	57	4	0	1251	1307	877	933	2e-16	84.2
bn_TCONS_00264142	bol_TCONS_00045838	92.98	57	4	0	1251	1307	1036	1092	2e-16	84.2
bn_TCONS_00264663	bol_TCONS_00054880	100	479	0	0	838	1316	495	973	0	885
bn_TCONS_00264663	bol_TCONS_00054879	99.79	482	1	0	835	1316	261	742	0	885
bn_TCONS_00264663	bol_TCONS_00054880	100	472	0	0	1	472	25	496	0	872
bn_TCONS_00264663	bol_TCONS_00054879	100	241	0	0	1	241	25	265	2e-125	446
bn_TCONS_00266023	bol_TCONS_00004591	99.75	394	0	1	1	394	40	432	0	721
bn_TCONS_00266023	bol_TCONS_00004592	99.71	349	0	1	46	394	97	444	0	638
bn_TCONS_00266023	bra_TCONS_00066012	97.13	349	6	4	46	394	81	425	3e-168	586
bn_TCONS_00266023	bra_TCONS_00066011	95.42	349	6	6	46	394	126	464	2e-156	547
bn_TCONS_00266023	bra_TCONS_00066012	97.78	45	1	0	1	45	2	46	3e-15	78.7
bn_TCONS_00266023	bra_TCONS_00066011	97.78	45	1	0	1	45	47	91	3e-15	78.7
bn_TCONS_00266437	bol_TCONS_00203463	98.38	308	5	0	1	308	2417	2724	6e-155	542
bn_TCONS_00266437	bra_TCONS_00300364	95.45	308	13	1	1	308	2041	2347	2e-139	490
bn_TCONS_00266437	bol_TCONS_00144892	88.93	307	30	4	1	306	258	561	6e-105	375
bn_TCONS_00267248	bra_TCONS_00067541	90.17	346	25	6	251	596	351	687	3e-124	442
bn_TCONS_00268143	bol_TCONS_00236707	99.34	454	3	0	250	703	96	549	0	822
bn_TCONS_00268143	bol_TCONS_00005560	96.61	177	6	0	107	283	292	468	4e-80	294
bn_TCONS_00268541	bol_TCONS_00058380	97.24	434	8	2	101	530	1	434	0	732
bn_TCONS_00268634	bol_TCONS_00035632	86.91	512	30	22	267	774	438	916	6e-154	540
bn_TCONS_00268634	bol_TCONS_00058458	97.43	272	7	0	503	774	232	503	3e-131	464
bn_TCONS_00268634	bol_TCONS_00144379	98.34	241	4	0	133	373	1	241	6e-119	424
bn_TCONS_00268634	bol_TCONS_00035633	86.76	272	18	15	506	774	601	857	8e-78	287
bn_TCONS_00268634	bol_TCONS_00035634	86.7	233	15	14	543	774	606	823	5e-65	244
bn_TCONS_00268634	bol_TCONS_00035633	90.43	188	13	5	267	452	438	622	2e-64	243
bn_TCONS_00268634	bol_TCONS_00058458	96.55	145	2	3	309	452	114	256	8e-63	237
bn_TCONS_00268634	bol_TCONS_00035634	91.81	171	12	2	267	436	438	607	8e-63	237
bn_TCONS_00268634	bol_TCONS_00050628	91.81	171	12	2	267	436	225	394	8e-63	237
bn_TCONS_00268634	bra_TCONS_00107389	85.53	76	11	0	119	194	136	211	1e-15	80.5
bn_TCONS_00268634	bra_TCONS_00107388	85.53	76	11	0	119	194	136	211	1e-15	80.5
bn_TCONS_00268634	bol_TCONS_00060885	84.34	83	12	1	119	201	118	199	1e-15	80.5
bn_TCONS_00268635	bol_TCONS_00144379	98.34	241	4	0	142	382	1	241	5e-119	424
bn_TCONS_00268635	bol_TCONS_00058458	96.3	189	6	1	318	506	114	301	2e-84	309
bn_TCONS_00268635	bol_TCONS_00035633	89.74	234	19	4	276	506	438	669	4e-80	294
bn_TCONS_00268635	bol_TCONS_00035632	91.48	176	12	3	276	449	438	612	2e-63	239
bn_TCONS_00268635	bol_TCONS_00050628	91.81	171	12	2	276	445	225	394	7e-63	237
bn_TCONS_00268635	bol_TCONS_00035634	91.81	171	12	2	276	445	438	607	7e-63	237
bn_TCONS_00268635	bol_TCONS_00058458	98.1	105	2	0	500	604	418	522	1e-46	183
bn_TCONS_00268635	bra_TCONS_00107389	85.53	76	11	0	128	203	136	211	1e-15	80.5
bn_TCONS_00268635	bra_TCONS_00107388	85.53	76	11	0	128	203	136	211	1e-15	80.5
bn_TCONS_00268635	bol_TCONS_00060885	84.34	83	12	1	128	210	118	199	1e-15	80.5
bn_TCONS_00268826	bol_TCONS_00036600	89.74	234	15	9	23	253	32	259	3e-79	291
bn_TCONS_00268885	bol_TCONS_00195023	83.33	294	19	10	117	393	140	420	3e-65	244
bn_TCONS_00268885	bol_TCONS_00175853	83.28	293	19	10	118	393	118	397	1e-64	243
bn_TCONS_00268931	bol_TCONS_00058783	99.93	1461	0	1	1	1460	1	1461	0	2691
bn_TCONS_00268931	bol_TCONS_00058784	99.61	767	0	3	1	765	1	766	0	1397
bn_TCONS_00268931	bol_TCONS_00058784	100	709	0	0	752	1460	928	1636	0	1310
bn_TCONS_00268931	bol_TCONS_00058785	100	709	0	0	752	1460	829	1537	0	1310
bn_TCONS_00268931	bol_TCONS_00058782	100	709	0	0	752	1460	808	1516	0	1310
bn_TCONS_00268931	bol_TCONS_00058785	99.77	438	0	1	1	437	128	565	0	802
bn_TCONS_00268931	bol_TCONS_00058782	99.77	437	0	1	1	436	128	564	0	800
bn_TCONS_00268931	bol_TCONS_00058785	98.13	107	0	2	660	765	562	667	6e-47	185
bn_TCONS_00268931	bol_TCONS_00058785	100	97	0	0	996	1092	1	97	3e-45	180
bn_TCONS_00268931	bol_TCONS_00058782	100	97	0	0	996	1092	1	97	3e-45	180
bn_TCONS_00268931	bol_TCONS_00058782	97.67	86	0	2	681	765	562	646	3e-35	147
bn_TCONS_00268932	bol_TCONS_00058782	99.93	1389	0	1	1	1388	128	1516	0	2558
bn_TCONS_00268932	bol_TCONS_00058785	98.44	1410	0	11	1	1388	128	1537	0	2462
bn_TCONS_00268932	bol_TCONS_00058784	100	955	0	0	434	1388	682	1636	0	1764
bn_TCONS_00268932	bol_TCONS_00058783	100	709	0	0	680	1388	753	1461	0	1310
bn_TCONS_00268932	bol_TCONS_00058784	99.77	437	0	1	1	436	1	437	0	800
bn_TCONS_00268932	bol_TCONS_00058783	99.77	437	0	1	1	436	1	437	0	800
bn_TCONS_00268932	bol_TCONS_00058782	100	97	0	0	924	1020	1	97	3e-45	180
bn_TCONS_00268932	bol_TCONS_00058785	100	97	0	0	924	1020	1	97	3e-45	180
bn_TCONS_00268932	bol_TCONS_00058783	97.67	86	0	2	434	518	682	766	3e-35	147
bn_TCONS_00268933	bol_TCONS_00058784	99.94	1636	0	1	1	1635	1	1636	0	3014
bn_TCONS_00268933	bol_TCONS_00058785	100	976	0	0	660	1635	562	1537	0	1803
bn_TCONS_00268933	bol_TCONS_00058782	100	955	0	0	681	1635	562	1516	0	1764
bn_TCONS_00268933	bol_TCONS_00058783	99.61	767	0	3	1	765	1	766	0	1397
bn_TCONS_00268933	bol_TCONS_00058783	100	709	0	0	927	1635	753	1461	0	1310
bn_TCONS_00268933	bol_TCONS_00058785	99.77	438	0	1	1	437	128	565	0	802
bn_TCONS_00268933	bol_TCONS_00058782	99.77	437	0	1	1	436	128	564	0	800
bn_TCONS_00268933	bol_TCONS_00058785	100	97	0	0	1171	1267	1	97	3e-45	180
bn_TCONS_00268933	bol_TCONS_00058782	100	97	0	0	1171	1267	1	97	3e-45	180
bn_TCONS_00268945	bol_TCONS_00058803	99.86	701	1	0	23	723	1	701	0	1290
bn_TCONS_00268945	bol_TCONS_00083815	100	197	0	0	1	197	22	218	3e-101	364
bn_TCONS_00268945	bol_TCONS_00083815	100	164	0	0	560	723	216	379	7e-83	303
bn_TCONS_00268964	bol_TCONS_00058820	98.45	644	4	1	10	653	1	638	0	1129
bn_TCONS_00268964	bol_TCONS_00058819	100	308	0	0	573	880	290	597	8e-163	569
bn_TCONS_00268964	bol_TCONS_00058819	98.96	289	3	0	57	345	1	289	3e-147	518
bn_TCONS_00268964	bra_TCONS_00167377	94.61	167	3	1	271	437	182	342	9e-68	254
bn_TCONS_00269420	bol_TCONS_00061814	89.52	210	19	3	1	210	156	362	9e-71	263
bn_TCONS_00269420	bol_TCONS_00066588	95.7	93	3	1	1	93	92	1	3e-36	148
bn_TCONS_00269706	bol_TCONS_00059378	97.24	217	6	0	179	395	193	409	1e-102	368
bn_TCONS_00269706	bol_TCONS_00059378	100	128	0	0	53	180	1	128	4e-63	237
bn_TCONS_00270048	bol_TCONS_00034232	92.55	188	14	0	1	188	11	198	5e-73	270
bn_TCONS_00270048	bol_TCONS_00034229	92.55	188	14	0	1	188	3	190	5e-73	270
bn_TCONS_00270048	bol_TCONS_00043920	92.27	181	14	0	8	188	1	181	4e-69	257
bn_TCONS_00270048	bol_TCONS_00034232	84.06	276	22	17	192	446	336	610	8e-66	246
bn_TCONS_00270048	bol_TCONS_00034229	82.87	251	21	17	192	421	239	488	1e-53	206
bn_TCONS_00270048	bol_TCONS_00043920	82.87	251	21	17	192	421	244	493	1e-53	206
bn_TCONS_00270048	bol_TCONS_00066411	83.03	218	14	10	227	442	474	670	1e-44	176
bn_TCONS_00270048	bol_TCONS_00034232	95.1	102	5	0	248	349	371	472	3e-40	161
bn_TCONS_00270048	bol_TCONS_00034229	95.1	102	5	0	248	349	274	375	3e-40	161
bn_TCONS_00270048	bol_TCONS_00043920	95.1	102	5	0	248	349	279	380	3e-40	161
bn_TCONS_00270048	bol_TCONS_00066411	81.59	201	13	11	217	394	444	643	3e-35	145
bn_TCONS_00270053	bol_TCONS_00066442	99.26	541	3	1	430	970	1018	1557	0	976
bn_TCONS_00270053	bol_TCONS_00066442	99.31	435	2	1	1	435	18	451	0	785
bn_TCONS_00270072	bol_TCONS_00066411	95.56	675	7	7	1	675	19	670	0	1059
bn_TCONS_00270072	bol_TCONS_00043920	90.2	102	8	2	501	602	282	381	4e-31	132
bn_TCONS_00270072	bol_TCONS_00034232	90.2	102	8	2	501	602	374	473	4e-31	132
bn_TCONS_00270072	bol_TCONS_00034229	90.2	102	8	2	501	602	277	376	4e-31	132
bn_TCONS_00271084	bra_TCONS_00232817	88.34	763	40	18	9	742	1	743	0	870
bn_TCONS_00271084	bra_TCONS_00099545	93.02	129	6	3	360	487	78	204	3e-47	185
bn_TCONS_00271084	bra_TCONS_00099544	91.96	112	6	3	360	470	78	187	9e-38	154
bn_TCONS_00271084	bra_TCONS_00099543	91.96	112	6	3	360	470	78	187	9e-38	154
bn_TCONS_00271084	bol_TCONS_00180268	96.3	54	2	0	180	233	118	171	3e-18	89.8
bn_TCONS_00272232	bra_TCONS_00072327	95.56	1125	25	8	1	1118	91	1197	0	1777
bn_TCONS_00272232	bra_TCONS_00300067	88.73	213	19	4	521	730	77	287	3e-68	255
bn_TCONS_00273441	bol_TCONS_00031834	87.32	418	20	16	1	392	45	455	3e-126	448
bn_TCONS_00273441	bol_TCONS_00031834	95.54	157	5	2	419	575	426	580	8e-67	250
bn_TCONS_00273507	bol_TCONS_00061814	97.29	958	25	1	1	957	31	988	0	1624
bn_TCONS_00273507	bol_TCONS_00066588	99.54	217	1	0	1	217	217	1	2e-110	396
bn_TCONS_00273507	bol_TCONS_00242416	95.89	219	8	1	557	774	1	219	1e-97	353
bn_TCONS_00274560	bol_TCONS_00050588	86.81	182	10	8	416	583	445	626	6e-49	191
bn_TCONS_00274560	bol_TCONS_00035169	86.81	182	10	8	416	583	827	1008	6e-49	191
bn_TCONS_00274561	bol_TCONS_00050588	86.81	182	10	8	451	618	445	626	7e-49	191
bn_TCONS_00274561	bol_TCONS_00035169	86.81	182	10	8	451	618	827	1008	7e-49	191
bn_TCONS_00274661	bol_TCONS_00064148	99.48	384	1	1	274	657	378	760	0	697
bn_TCONS_00274661	bol_TCONS_00064148	98.07	259	2	2	5	263	1	256	3e-126	448
bn_TCONS_00274976	bra_TCONS_00075782	88.24	927	53	28	33	922	1	908	0	1057
bn_TCONS_00274976	bol_TCONS_00064579	95.42	633	4	7	35	642	1	633	0	985
bn_TCONS_00274976	bra_TCONS_00075782	84.7	183	17	6	329	501	726	907	3e-43	172
bn_TCONS_00275732	bol_TCONS_00066411	95.36	603	26	2	1	601	41	643	0	957
bn_TCONS_00275732	bol_TCONS_00034232	89.73	146	12	3	507	652	467	609	1e-46	183
bn_TCONS_00275732	bol_TCONS_00043920	90.91	121	8	3	507	627	375	492	2e-39	159
bn_TCONS_00275732	bol_TCONS_00034229	90.91	121	8	3	507	627	370	487	2e-39	159
bn_TCONS_00275732	bol_TCONS_00034232	90.29	103	8	2	453	555	371	471	1e-31	134
bn_TCONS_00275732	bol_TCONS_00043920	90.29	103	8	2	453	555	279	379	1e-31	134
bn_TCONS_00275732	bol_TCONS_00034229	90.29	103	8	2	453	555	274	374	1e-31	134
bn_TCONS_00276032	bra_TCONS_00262456	92.31	247	13	2	44	284	1	247	1e-95	346
bn_TCONS_00276390	bol_TCONS_00065558	94.89	274	14	0	282	555	548	821	1e-120	429
bn_TCONS_00277038	bol_TCONS_00066588	93.71	175	10	1	806	980	264	91	1e-69	261
bn_TCONS_00277038	bol_TCONS_00241030	93.13	131	7	2	618	748	19	147	1e-48	191
bn_TCONS_00277095	bol_TCONS_00127206	91.24	137	12	0	452	588	86	222	1e-47	187
bn_TCONS_00277793	bra_TCONS_00337513	91.92	260	14	4	7	260	6	264	3e-99	357
bn_TCONS_00278392	bol_TCONS_00060613	98.91	641	7	0	1	641	19	659	0	1146
bn_TCONS_00278392	bol_TCONS_00060612	97.97	641	7	2	1	641	19	653	0	1107
bn_TCONS_00278392	bol_TCONS_00060614	98.62	363	5	0	279	641	337	699	0	643
bn_TCONS_00278392	bol_TCONS_00060614	99.28	278	2	0	1	278	19	296	6e-143	503
bn_TCONS_00278392	bol_TCONS_00094854	93.88	49	3	0	218	266	717	765	6e-14	75
bn_TCONS_00278393	bol_TCONS_00060613	98.63	364	5	0	286	649	296	659	0	645
bn_TCONS_00278393	bol_TCONS_00060614	98.62	363	5	0	287	649	337	699	0	643
bn_TCONS_00278393	bol_TCONS_00060612	98.6	358	5	0	292	649	296	653	0	634
bn_TCONS_00278393	bol_TCONS_00060614	99.43	175	1	0	1	175	162	336	2e-87	318
bn_TCONS_00278393	bol_TCONS_00060613	99.26	135	1	0	1	135	162	296	4e-65	244
bn_TCONS_00278393	bol_TCONS_00060612	99.26	135	1	0	1	135	162	296	4e-65	244
bn_TCONS_00278393	bol_TCONS_00094854	93.88	49	3	0	75	123	717	765	6e-14	75
bn_TCONS_00278580	bol_TCONS_00067440	100	718	0	0	1	718	35	752	0	1327
bn_TCONS_00279280	bol_TCONS_00068181	99.65	570	2	0	166	735	401	970	0	1042
bn_TCONS_00279280	bol_TCONS_00068181	100	38	0	0	1	38	364	401	8e-13	71.3
bn_TCONS_00279512	bol_TCONS_00038020	87.64	178	11	5	52	229	1064	1230	5e-51	196
bn_TCONS_00282824	bol_TCONS_00144379	98.34	241	4	0	142	382	1	241	5e-119	424
bn_TCONS_00282824	bol_TCONS_00058458	97.45	196	5	0	318	513	114	309	3e-92	335
bn_TCONS_00282824	bol_TCONS_00035633	90.87	241	18	3	276	513	438	677	7e-88	320
bn_TCONS_00282824	bol_TCONS_00035632	91.48	176	12	3	276	449	438	612	2e-63	239
bn_TCONS_00282824	bol_TCONS_00050628	91.81	171	12	2	276	445	225	394	7e-63	237
bn_TCONS_00282824	bol_TCONS_00035634	91.81	171	12	2	276	445	438	607	7e-63	237
bn_TCONS_00282824	bol_TCONS_00058458	98.02	101	2	0	514	614	422	522	2e-44	176
bn_TCONS_00282824	bra_TCONS_00107389	85.53	76	11	0	128	203	136	211	1e-15	80.5
bn_TCONS_00282824	bra_TCONS_00107388	85.53	76	11	0	128	203	136	211	1e-15	80.5
bn_TCONS_00282824	bol_TCONS_00060885	84.34	83	12	1	128	210	118	199	1e-15	80.5
bn_TCONS_00283041	bol_TCONS_00065558	100	482	0	0	1	482	554	73	0	891
bn_TCONS_00284329	bol_TCONS_00066411	98.38	308	4	1	1	308	19	325	5e-154	540
bn_TCONS_00284329	bol_TCONS_00066411	91.58	297	2	8	304	600	397	670	2e-108	388
bn_TCONS_00284329	bol_TCONS_00043920	90.2	102	8	2	426	527	282	381	3e-31	132
bn_TCONS_00284329	bol_TCONS_00034232	90.2	102	8	2	426	527	374	473	3e-31	132
bn_TCONS_00284329	bol_TCONS_00034229	90.2	102	8	2	426	527	277	376	3e-31	132
bn_TCONS_00291389	bol_TCONS_00067400	98.58	282	4	0	363	644	418	699	2e-141	499
bn_TCONS_00291389	bol_TCONS_00067396	98.58	282	4	0	363	644	418	699	2e-141	499
bn_TCONS_00291389	bol_TCONS_00067400	92.26	297	3	8	87	363	12	308	1e-112	403
bn_TCONS_00291389	bol_TCONS_00067396	92.26	297	3	8	87	363	12	308	1e-112	403
bn_TCONS_00291389	bol_TCONS_00067396	95.49	244	0	2	736	968	706	949	2e-105	379
bn_TCONS_00291389	bol_TCONS_00067400	94.33	247	0	4	736	968	706	952	2e-101	366
bn_TCONS_00291389	bol_TCONS_00067400	99.41	169	1	0	987	1155	1024	1192	1e-83	307
bn_TCONS_00291389	bol_TCONS_00067396	99.41	169	1	0	987	1155	1021	1189	1e-83	307
bn_TCONS_00293529	bol_TCONS_00083356	100	464	0	0	1	464	3	466	0	857
bn_TCONS_00293529	bol_TCONS_00083359	100	328	0	0	1	328	3	330	7e-174	606
bn_TCONS_00293529	bol_TCONS_00083359	100	139	0	0	326	464	580	718	8e-69	257
bn_TCONS_00293529	bol_TCONS_00236734	100	117	0	0	212	328	1	117	1e-56	217
bn_TCONS_00293532	bol_TCONS_00083359	98.46	716	0	1	1	705	3	718	0	1251
bn_TCONS_00293532	bol_TCONS_00083356	100	328	0	0	1	328	3	330	9e-174	606
bn_TCONS_00293532	bol_TCONS_00236734	98.77	243	3	0	327	569	179	421	2e-121	433
bn_TCONS_00293532	bol_TCONS_00083356	100	137	0	0	569	705	330	466	1e-67	254
bn_TCONS_00293532	bol_TCONS_00236734	100	117	0	0	212	328	1	117	2e-56	217
bn_TCONS_00294567	bra_TCONS_00232817	90.15	670	35	15	9	667	1	650	0	843
bn_TCONS_00294567	bra_TCONS_00232817	86.86	761	51	28	722	1472	985	1706	0	806
bn_TCONS_00294567	bra_TCONS_00099545	93.02	129	6	3	360	487	78	204	6e-47	185
bn_TCONS_00294567	bra_TCONS_00099544	91.96	112	6	3	360	470	78	187	2e-37	154
bn_TCONS_00294567	bra_TCONS_00099543	91.96	112	6	3	360	470	78	187	2e-37	154
bn_TCONS_00294567	bol_TCONS_00180268	96.3	54	2	0	180	233	118	171	5e-18	89.8
bn_TCONS_00296167	bol_TCONS_00202636	99.3	143	1	0	405	547	122	264	1e-69	259
bn_TCONS_00296167	bol_TCONS_00065435	86.93	176	18	4	365	536	91	265	1e-49	193
bn_TCONS_00296167	bol_TCONS_00239484	92.31	117	7	2	405	520	118	3	3e-41	165
bn_TCONS_00296167	bol_TCONS_00033207	86.47	133	16	2	405	536	228	359	4e-35	145
bn_TCONS_00302077	bra_TCONS_00287888	87.65	421	35	13	269	674	466	884	6e-134	473
bn_TCONS_00302077	bra_TCONS_00280013	87.65	421	35	13	269	674	447	865	6e-134	473
bn_TCONS_00302077	bol_TCONS_00143471	97.55	245	6	0	269	513	232	476	9e-118	420
bn_TCONS_00302077	bol_TCONS_00174979	96.45	197	5	2	62	256	1	197	7e-89	324
bn_TCONS_00302077	bol_TCONS_00045337	94.37	213	6	6	61	268	1	212	2e-88	322
bn_TCONS_00302077	bol_TCONS_00035546	94.37	213	6	6	61	268	1	212	2e-88	322
bn_TCONS_00302077	bra_TCONS_00280013	88.89	270	12	7	1	268	161	414	1e-86	316
bn_TCONS_00302077	bra_TCONS_00287888	87.81	279	17	7	1	268	161	433	5e-85	311
bn_TCONS_00302077	bol_TCONS_00143471	94.97	199	8	2	72	268	1	199	5e-85	311
bn_TCONS_00302077	bol_TCONS_00045337	96.77	186	6	0	269	454	245	430	5e-85	311
bn_TCONS_00302077	bol_TCONS_00035546	96.77	186	6	0	269	454	245	430	5e-85	311
bn_TCONS_00302077	bol_TCONS_00035545	96.77	186	6	0	269	454	398	583	5e-85	311
bn_TCONS_00302077	bol_TCONS_00035544	96.77	186	6	0	269	454	261	446	5e-85	311
bn_TCONS_00302077	bol_TCONS_00050611	95.85	193	4	4	61	250	1	192	2e-84	309
bn_TCONS_00302077	bol_TCONS_00035544	86.46	229	4	12	66	268	1	228	2e-59	226
bn_TCONS_00302077	bol_TCONS_00050610	86.92	214	3	10	61	250	1	213	1e-56	217
bn_TCONS_00302077	bol_TCONS_00035545	87.08	209	2	10	66	250	1	208	2e-55	213
bn_TCONS_00302077	bol_TCONS_00058521	93.41	91	1	3	794	880	59	148	2e-30	130
bn_TCONS_00302077	bol_TCONS_00035546	100	69	0	0	449	517	576	644	6e-30	128
bn_TCONS_00302077	bol_TCONS_00035544	100	69	0	0	449	517	592	660	6e-30	128
bn_TCONS_00302077	bol_TCONS_00045337	100	67	0	0	451	517	504	570	8e-29	124
bn_TCONS_00302077	bol_TCONS_00035545	100	67	0	0	451	517	657	723	8e-29	124
bn_TCONS_00302077	bol_TCONS_00050611	100	67	0	0	451	517	201	267	8e-29	124
bn_TCONS_00302077	bol_TCONS_00050610	100	67	0	0	451	517	222	288	8e-29	124
bn_TCONS_00302077	bol_TCONS_00058521	98.33	60	1	0	625	684	1	60	3e-23	106
bn_TCONS_00302078	bra_TCONS_00287888	87.65	421	35	13	208	613	466	884	6e-134	473
bn_TCONS_00302078	bra_TCONS_00280013	87.65	421	35	13	208	613	447	865	6e-134	473
bn_TCONS_00302078	bol_TCONS_00143471	97.55	245	6	0	208	452	232	476	7e-118	420
bn_TCONS_00302078	bol_TCONS_00174979	96.45	197	5	2	1	195	1	197	6e-89	324
bn_TCONS_00302078	bol_TCONS_00058521	96.45	197	2	4	564	756	1	196	8e-88	320
bn_TCONS_00302078	bol_TCONS_00045337	94.74	209	5	6	4	207	5	212	8e-88	320
bn_TCONS_00302078	bol_TCONS_00035546	94.74	209	5	6	4	207	5	212	8e-88	320
bn_TCONS_00302078	bol_TCONS_00143471	94.97	199	8	2	11	207	1	199	5e-85	311
bn_TCONS_00302078	bol_TCONS_00045337	96.77	186	6	0	208	393	245	430	5e-85	311
bn_TCONS_00302078	bol_TCONS_00035546	96.77	186	6	0	208	393	245	430	5e-85	311
bn_TCONS_00302078	bol_TCONS_00035545	96.77	186	6	0	208	393	398	583	5e-85	311
bn_TCONS_00302078	bol_TCONS_00035544	96.77	186	6	0	208	393	261	446	5e-85	311
bn_TCONS_00302078	bol_TCONS_00050611	96.3	189	3	4	4	189	5	192	6e-84	307
bn_TCONS_00302078	bra_TCONS_00280013	90.43	209	8	4	1	207	216	414	4e-71	265
bn_TCONS_00302078	bra_TCONS_00287888	88.99	218	13	4	1	207	216	433	2e-69	259
bn_TCONS_00302078	bol_TCONS_00035544	86.46	229	4	12	5	207	1	228	2e-59	226
bn_TCONS_00302078	bol_TCONS_00050610	87.14	210	2	10	4	189	5	213	4e-56	215
bn_TCONS_00302078	bol_TCONS_00035545	87.08	209	2	10	5	189	1	208	1e-55	213
bn_TCONS_00302078	bol_TCONS_00035546	100	69	0	0	388	456	576	644	5e-30	128
bn_TCONS_00302078	bol_TCONS_00035544	100	69	0	0	388	456	592	660	5e-30	128
bn_TCONS_00302078	bol_TCONS_00045337	100	67	0	0	390	456	504	570	6e-29	124
bn_TCONS_00302078	bol_TCONS_00035545	100	67	0	0	390	456	657	723	6e-29	124
bn_TCONS_00302078	bol_TCONS_00050611	100	67	0	0	390	456	201	267	6e-29	124
bn_TCONS_00302078	bol_TCONS_00050610	100	67	0	0	390	456	222	288	6e-29	124
bn_TCONS_00302094	bol_TCONS_00057806	98.08	156	2	1	90	245	209	363	2e-73	270
bn_TCONS_00302312	bol_TCONS_00179274	95.38	433	20	0	2	434	61	493	0	689
bn_TCONS_00302312	bol_TCONS_00032279	96.91	291	9	0	1	291	115	405	1e-138	488
bn_TCONS_00302312	bol_TCONS_00180190	96.64	268	8	1	167	434	1	267	2e-125	444
bn_TCONS_00302312	bol_TCONS_00126809	96.3	54	1	1	379	432	1	53	5e-18	87.9
bn_TCONS_00302657	bol_TCONS_00061845	98.12	1225	5	5	1	1224	5	1212	0	2119
bn_TCONS_00302657	bol_TCONS_00061846	97.48	714	0	10	512	1224	616	1312	0	1203
bn_TCONS_00302657	bol_TCONS_00061846	99.03	514	5	0	1	514	5	518	0	922
bn_TCONS_00302658	bol_TCONS_00061846	98.26	1325	5	5	1	1324	5	1312	0	2303
bn_TCONS_00302658	bol_TCONS_00061845	97.48	714	0	10	612	1324	516	1212	0	1203
bn_TCONS_00302658	bol_TCONS_00061845	99.03	514	5	0	1	514	5	518	0	922
bn_TCONS_00302938	bol_TCONS_00065081	95.89	559	7	7	755	1297	1	559	0	891
bn_TCONS_00303415	bol_TCONS_00204416	87.79	213	21	5	1	210	14	224	1e-65	244
bn_TCONS_00303415	bra_TCONS_00260664	88.29	205	21	3	8	210	1	204	4e-65	243
bn_TCONS_00303415	bra_TCONS_00251936	87.32	213	22	5	2	210	1	212	6e-64	239
bn_TCONS_00303415	bra_TCONS_00003989	86.54	208	26	2	4	210	1	207	1e-60	228
bn_TCONS_00303415	bra_TCONS_00260665	85.85	212	19	9	5	210	1	207	1e-56	215
bn_TCONS_00303415	bol_TCONS_00204013	84.21	209	28	5	6	211	1	207	1e-51	198
bn_TCONS_00306704	bra_TCONS_00128578	88.63	915	60	25	81	958	81	988	0	1074
bn_TCONS_00306704	bra_TCONS_00113435	83.05	584	52	35	110	673	103	659	1e-137	486
bn_TCONS_00307720	bra_TCONS_00199743	92.97	256	18	0	1	256	405	150	2e-104	374
bn_TCONS_00307720	bra_TCONS_00193488	92.97	256	18	0	1	256	336	591	2e-104	374
bn_TCONS_00307720	bra_TCONS_00131047	93.28	253	17	0	4	256	300	48	2e-104	374
bn_TCONS_00307720	bra_TCONS_00337498	92.89	253	18	0	4	256	285	33	9e-103	368
bn_TCONS_00307720	bra_TCONS_00199743	92.19	256	19	1	1	256	580	326	1e-100	361
bn_TCONS_00307720	bra_TCONS_00193488	92.19	256	19	1	1	256	161	415	1e-100	361
bn_TCONS_00307720	bra_TCONS_00337498	92.09	253	20	0	4	256	461	209	2e-99	357
bn_TCONS_00307720	bra_TCONS_00337498	92.09	253	20	0	4	256	813	561	2e-99	357
bn_TCONS_00307720	bra_TCONS_00337498	92.09	253	20	0	4	256	989	737	2e-99	357
bn_TCONS_00307720	bra_TCONS_00337498	92.09	253	20	0	4	256	1165	913	2e-99	357
bn_TCONS_00307720	bra_TCONS_00337498	92.09	253	20	0	4	256	1341	1089	2e-99	357
bn_TCONS_00307720	bra_TCONS_00335356	91.83	257	20	1	1	256	136	392	2e-99	357
bn_TCONS_00307720	bra_TCONS_00335349	91.83	257	20	1	1	256	1117	861	2e-99	357
bn_TCONS_00307720	bra_TCONS_00337498	91.7	253	21	0	4	256	637	385	9e-98	351
bn_TCONS_00307720	bra_TCONS_00335356	91.41	256	22	0	1	256	666	921	9e-98	351
bn_TCONS_00307720	bra_TCONS_00335356	91.7	253	21	0	4	256	845	1097	9e-98	351
bn_TCONS_00307720	bra_TCONS_00335349	91.7	253	21	0	4	256	408	156	9e-98	351
bn_TCONS_00307720	bra_TCONS_00335349	91.41	256	22	0	1	256	587	332	9e-98	351
bn_TCONS_00307720	bra_TCONS_00335356	91.05	257	22	1	1	256	489	745	4e-96	346
bn_TCONS_00307720	bra_TCONS_00335349	91.05	257	22	1	1	256	764	508	4e-96	346
bn_TCONS_00307720	bra_TCONS_00199743	93.42	228	15	0	1	228	229	2	7e-94	339
bn_TCONS_00307720	bra_TCONS_00199743	92.08	240	18	1	17	256	740	502	2e-93	337
bn_TCONS_00307720	bra_TCONS_00193488	92.08	240	18	1	17	256	1	239	2e-93	337
bn_TCONS_00307720	bra_TCONS_00193488	93.33	225	15	0	1	225	512	736	3e-92	333
bn_TCONS_00307720	bra_TCONS_00262479	93.58	218	14	0	1	218	104	321	5e-90	326
bn_TCONS_00307720	bra_TCONS_00335356	91.7	229	19	0	4	232	1021	1249	9e-88	318
bn_TCONS_00307720	bra_TCONS_00335349	91.7	229	19	0	4	232	232	4	9e-88	318
bn_TCONS_00307720	bra_TCONS_00335356	88.76	258	27	2	1	256	312	569	1e-86	315
bn_TCONS_00307720	bra_TCONS_00335349	88.76	258	27	2	1	256	941	684	1e-86	315
bn_TCONS_00307720	bra_TCONS_00335356	92.09	215	17	0	42	256	1	215	2e-83	303
bn_TCONS_00307720	bra_TCONS_00335349	92.06	214	17	0	43	256	1251	1038	9e-83	302
bn_TCONS_00307720	bra_TCONS_00262479	91.26	183	16	0	74	256	1	183	3e-67	250
bn_TCONS_00307720	bra_TCONS_00336826	86.78	174	23	0	1	174	355	528	2e-50	195
bn_TCONS_00307720	bra_TCONS_00327258	85.19	189	28	0	67	255	232	44	2e-50	195
bn_TCONS_00307720	bra_TCONS_00131047	91.34	127	11	0	1	127	127	1	2e-44	174
bn_TCONS_00307720	bra_TCONS_00337498	94.64	112	6	0	1	112	112	1	2e-44	174
bn_TCONS_00307720	bra_TCONS_00337498	92.56	121	9	0	136	256	1385	1265	2e-44	174
bn_TCONS_00307720	bra_TCONS_00335356	94.64	56	3	0	4	59	1197	1252	3e-18	87.9
bn_TCONS_00307720	bra_TCONS_00335349	94.64	56	3	0	4	59	56	1	3e-18	87.9
bn_TCONS_00308376	bra_TCONS_00114710	92.57	269	10	4	15	273	1	269	2e-105	377
bn_TCONS_00308928	bra_TCONS_00070950	91.04	134	11	1	844	976	281	414	2e-45	180
bn_TCONS_00308928	bra_TCONS_00070949	91.04	134	11	1	844	976	244	377	2e-45	180
bn_TCONS_00308958	bra_TCONS_00153116	96.51	372	12	1	297	668	8	378	5e-176	614
bn_TCONS_00308958	bra_TCONS_00153116	87.85	428	16	15	709	1135	383	775	1e-132	470
bn_TCONS_00308958	bra_TCONS_00129353	93.64	173	8	2	1107	1278	4894	4724	4e-68	255
bn_TCONS_00309282	bol_TCONS_00101008	100	520	0	0	128	647	1	520	0	961
bn_TCONS_00309483	bra_TCONS_00038308	87.18	117	11	2	2	118	1	113	6e-31	130
bn_TCONS_00309483	bra_TCONS_00038308	100	38	0	0	159	196	123	160	4e-13	71.3
bn_TCONS_00309646	bol_TCONS_00006883	98.25	229	4	0	249	477	1	229	5e-112	401
bn_TCONS_00309646	bol_TCONS_00050588	93.1	58	4	0	1022	1079	497	554	6e-17	86.1
bn_TCONS_00309646	bol_TCONS_00035169	93.1	58	4	0	1022	1079	879	936	6e-17	86.1
bn_TCONS_00309647	bol_TCONS_00006883	98.25	229	4	0	249	477	1	229	4e-112	401
bn_TCONS_00309647	bol_TCONS_00050588	93.1	58	4	0	668	725	497	554	4e-17	86.1
bn_TCONS_00309647	bol_TCONS_00035169	93.1	58	4	0	668	725	879	936	4e-17	86.1
bn_TCONS_00310109	bra_TCONS_00330133	99.56	226	1	0	1	226	514	739	3e-116	412
bn_TCONS_00310109	bra_TCONS_00330134	96.57	233	1	2	1	226	323	555	3e-106	379
bn_TCONS_00311340	bra_TCONS_00133776	96.7	940	17	9	316	1245	497	1432	0	1552
bn_TCONS_00311340	bra_TCONS_00133776	91.67	420	19	12	1	415	88	496	4e-162	568
bn_TCONS_00312074	bol_TCONS_00094093	98.72	392	2	2	63	451	1	392	0	693
bn_TCONS_00313165	bra_TCONS_00131047	93.33	240	16	0	1	240	48	287	6e-99	355
bn_TCONS_00313165	bra_TCONS_00337498	92.92	240	17	0	1	240	33	272	3e-97	350
bn_TCONS_00313165	bra_TCONS_00199743	92.92	240	17	0	1	240	150	389	3e-97	350
bn_TCONS_00313165	bra_TCONS_00193488	92.92	240	17	0	1	240	591	352	3e-97	350
bn_TCONS_00313165	bra_TCONS_00337498	92.08	240	19	0	1	240	209	448	6e-94	339
bn_TCONS_00313165	bra_TCONS_00337498	92.08	240	19	0	1	240	561	800	6e-94	339
bn_TCONS_00313165	bra_TCONS_00337498	92.08	240	19	0	1	240	737	976	6e-94	339
bn_TCONS_00313165	bra_TCONS_00337498	92.08	240	19	0	1	240	913	1152	6e-94	339
bn_TCONS_00313165	bra_TCONS_00337498	92.08	240	19	0	1	240	1089	1328	6e-94	339
bn_TCONS_00313165	bra_TCONS_00199743	92.08	240	19	0	1	240	326	565	6e-94	339
bn_TCONS_00313165	bra_TCONS_00193488	92.08	240	19	0	1	240	415	176	6e-94	339
bn_TCONS_00313165	bra_TCONS_00199743	92.08	240	18	1	1	240	502	740	2e-93	337
bn_TCONS_00313165	bra_TCONS_00193488	92.08	240	18	1	1	240	239	1	2e-93	337
bn_TCONS_00313165	bra_TCONS_00337498	91.67	240	20	0	1	240	385	624	3e-92	333
bn_TCONS_00313165	bra_TCONS_00335356	91.67	240	20	0	1	240	745	506	3e-92	333
bn_TCONS_00313165	bra_TCONS_00335356	91.67	240	20	0	1	240	1097	858	3e-92	333
bn_TCONS_00313165	bra_TCONS_00335349	91.67	240	20	0	1	240	156	395	3e-92	333
bn_TCONS_00313165	bra_TCONS_00335349	91.67	240	20	0	1	240	508	747	3e-92	333
bn_TCONS_00313165	bra_TCONS_00335356	91.29	241	20	1	1	240	392	152	1e-90	327
bn_TCONS_00313165	bra_TCONS_00335356	91.25	240	21	0	1	240	921	682	1e-90	327
bn_TCONS_00313165	bra_TCONS_00335349	91.25	240	21	0	1	240	332	571	1e-90	327
bn_TCONS_00313165	bra_TCONS_00335349	91.29	241	20	1	1	240	861	1101	1e-90	327
bn_TCONS_00313165	bra_TCONS_00199743	93.4	212	14	0	29	240	2	213	1e-86	315
bn_TCONS_00313165	bra_TCONS_00193488	93.3	209	14	0	32	240	736	528	5e-85	309
bn_TCONS_00313165	bra_TCONS_00335356	92.09	215	17	0	1	215	215	1	2e-83	303
bn_TCONS_00313165	bra_TCONS_00335349	92.06	214	17	0	1	214	1038	1251	8e-83	302
bn_TCONS_00313165	bra_TCONS_00262479	93.56	202	13	0	39	240	321	120	8e-83	302
bn_TCONS_00313165	bra_TCONS_00335356	89.21	241	25	1	1	240	569	329	3e-82	300
bn_TCONS_00313165	bra_TCONS_00335356	91.67	216	18	0	25	240	1249	1034	3e-82	300
bn_TCONS_00313165	bra_TCONS_00335349	91.67	216	18	0	25	240	4	219	3e-82	300
bn_TCONS_00313165	bra_TCONS_00335349	89.21	241	25	1	1	240	684	924	3e-82	300
bn_TCONS_00313165	bra_TCONS_00262479	91.26	183	16	0	1	183	183	1	3e-67	250
bn_TCONS_00313165	bra_TCONS_00327258	85.19	189	28	0	2	190	44	232	1e-50	195
bn_TCONS_00313165	bra_TCONS_00336826	87.1	155	20	0	83	237	528	374	5e-45	176
bn_TCONS_00313165	bra_TCONS_00337498	92.56	121	9	0	1	121	1265	1385	2e-44	174
bn_TCONS_00313165	bra_TCONS_00131047	90.99	111	10	0	130	240	1	111	3e-37	150
bn_TCONS_00313165	bra_TCONS_00337498	94.79	96	5	0	145	240	1	96	3e-37	150
bn_TCONS_00313165	bra_TCONS_00335356	97.67	43	1	0	198	240	1252	1210	2e-14	75
bn_TCONS_00313165	bra_TCONS_00335349	97.67	43	1	0	198	240	1	43	2e-14	75
bn_TCONS_00313381	bra_TCONS_00011438	100	37	0	0	86	122	165	201	1e-12	69.4
bn_TCONS_00313516	bol_TCONS_00143421	85.35	314	46	0	1	314	138	451	7e-90	326
bn_TCONS_00313516	bol_TCONS_00147332	100	38	0	0	1	38	223	260	3e-13	71.3
bn_TCONS_00313947	bol_TCONS_00036600	92.11	393	24	3	5	390	11	403	2e-156	547
bn_TCONS_00313947	bol_TCONS_00036600	94.12	51	3	0	407	457	401	451	3e-15	78.7
bn_TCONS_00314850	bol_TCONS_00056618	94.59	333	5	4	208	539	1	321	5e-143	503
bn_TCONS_00314850	bol_TCONS_00030281	97.56	82	2	0	2	83	130	211	4e-34	141
bn_TCONS_00315814	bra_TCONS_00113061	96.72	274	9	0	1	274	1	274	2e-129	457
bn_TCONS_00316611	bra_TCONS_00109944	87.65	421	10	23	374	788	329	713	4e-127	451
bn_TCONS_00316611	bra_TCONS_00109943	87.65	421	10	23	374	788	165	549	4e-127	451
bn_TCONS_00316611	bra_TCONS_00123599	93.01	143	4	4	374	516	165	301	1e-52	204
bn_TCONS_00316611	bra_TCONS_00123597	93.01	143	4	4	374	516	165	301	1e-52	204
bn_TCONS_00316611	bra_TCONS_00109946	93.01	143	4	4	374	516	329	465	1e-52	204
bn_TCONS_00316611	bra_TCONS_00109945	93.01	143	4	4	374	516	165	301	1e-52	204
bn_TCONS_00316611	bra_TCONS_00109944	95.93	123	1	2	878	1000	709	827	2e-50	196
bn_TCONS_00316611	bra_TCONS_00109943	95.28	127	1	3	878	1003	545	667	2e-50	196
bn_TCONS_00316611	bra_TCONS_00109944	84.31	204	8	7	23	225	27	207	7e-45	178
bn_TCONS_00316611	bra_TCONS_00109946	84.31	204	8	7	23	225	27	207	7e-45	178
bn_TCONS_00316611	bra_TCONS_00109943	85.53	152	6	4	23	173	27	163	7e-35	145
bn_TCONS_00316611	bra_TCONS_00123599	85.53	152	6	4	23	173	27	163	7e-35	145
bn_TCONS_00316611	bra_TCONS_00123597	85.53	152	6	4	23	173	27	163	7e-35	145
bn_TCONS_00316611	bra_TCONS_00109945	85.53	152	6	4	23	173	27	163	7e-35	145
bn_TCONS_00316611	bra_TCONS_00123597	97.56	82	1	1	927	1007	300	381	3e-33	139
bn_TCONS_00316611	bra_TCONS_00109946	97.56	82	1	1	927	1007	464	545	3e-33	139
bn_TCONS_00316611	bra_TCONS_00109944	100	40	0	0	241	280	289	328	1e-13	75
bn_TCONS_00316611	bra_TCONS_00109946	100	40	0	0	241	280	289	328	1e-13	75
bn_TCONS_00320145	bol_TCONS_00101450	100	955	0	0	76	1030	1	955	0	1764
bn_TCONS_00320145	bra_TCONS_00160984	96.86	159	5	0	212	370	124	282	2e-71	267
bn_TCONS_00326713	bol_TCONS_00252782	92.77	83	6	0	9	91	500	582	7e-28	121
bn_TCONS_00326924	bol_TCONS_00143471	97.72	219	5	0	199	417	258	476	4e-105	377
bn_TCONS_00326924	bra_TCONS_00287888	95.09	224	10	1	199	421	492	715	2e-97	351
bn_TCONS_00326924	bra_TCONS_00280013	95.09	224	10	1	199	421	473	696	2e-97	351
bn_TCONS_00326924	bol_TCONS_00174979	97.46	197	5	0	2	198	1	197	7e-93	337
bn_TCONS_00326924	bol_TCONS_00050611	96.43	196	5	2	1	195	1	195	2e-88	322
bn_TCONS_00326924	bol_TCONS_00045337	96.43	196	5	2	1	195	1	195	2e-88	322
bn_TCONS_00326924	bol_TCONS_00035546	96.43	196	5	2	1	195	1	195	2e-88	322
bn_TCONS_00326924	bol_TCONS_00143471	95.74	188	8	0	12	199	1	188	7e-83	303
bn_TCONS_00326924	bol_TCONS_00045337	97.5	160	4	0	199	358	271	430	5e-74	274
bn_TCONS_00326924	bol_TCONS_00035546	97.5	160	4	0	199	358	271	430	5e-74	274
bn_TCONS_00326924	bol_TCONS_00035545	97.5	160	4	0	199	358	424	583	5e-74	274
bn_TCONS_00326924	bol_TCONS_00035544	97.5	160	4	0	199	358	287	446	5e-74	274
bn_TCONS_00326924	bra_TCONS_00280013	90.45	199	9	2	1	199	215	403	7e-68	254
bn_TCONS_00326924	bol_TCONS_00058521	96.67	150	5	0	510	659	62	211	9e-67	250
bn_TCONS_00326924	bra_TCONS_00287888	88.94	208	14	2	1	199	215	422	3e-66	248
bn_TCONS_00326924	bol_TCONS_00050610	87.1	217	5	9	1	195	1	216	5e-59	224
bn_TCONS_00326924	bol_TCONS_00035545	87.26	212	4	9	6	195	1	211	7e-58	220
bn_TCONS_00326924	bol_TCONS_00035544	87.26	212	4	9	6	195	1	211	7e-58	220
bn_TCONS_00326924	bol_TCONS_00035546	98.59	71	1	0	353	423	576	646	2e-29	126
bn_TCONS_00326924	bol_TCONS_00035544	98.59	71	1	0	353	423	592	662	2e-29	126
bn_TCONS_00326924	bol_TCONS_00050611	98.55	69	1	0	355	423	201	269	2e-28	122
bn_TCONS_00326924	bol_TCONS_00045337	98.55	69	1	0	355	423	504	572	2e-28	122
bn_TCONS_00326924	bol_TCONS_00035545	98.55	69	1	0	355	423	657	725	2e-28	122
bn_TCONS_00326924	bol_TCONS_00050610	98.55	69	1	0	355	423	222	290	2e-28	122
bn_TCONS_00326924	bol_TCONS_00058521	100	58	0	0	481	538	1	58	6e-24	108
bn_TCONS_00326924	bra_TCONS_00287888	94.92	59	3	0	472	530	826	884	2e-19	93.5
bn_TCONS_00326924	bra_TCONS_00280013	94.92	59	3	0	472	530	807	865	2e-19	93.5
bn_TCONS_00326926	bol_TCONS_00143471	97.06	476	14	0	12	487	1	476	0	802
bn_TCONS_00326926	bra_TCONS_00280013	93.29	492	22	3	1	491	215	696	0	715
bn_TCONS_00326926	bra_TCONS_00287888	92.61	501	27	3	1	491	215	715	0	712
bn_TCONS_00326926	bol_TCONS_00045337	96.52	431	11	3	1	428	1	430	0	710
bn_TCONS_00326926	bol_TCONS_00035546	96.52	431	11	3	1	428	1	430	0	710
bn_TCONS_00326926	bol_TCONS_00035544	92.17	447	10	9	6	428	1	446	1e-174	608
bn_TCONS_00326926	bol_TCONS_00035545	97.83	230	5	0	199	428	354	583	3e-111	398
bn_TCONS_00326926	bol_TCONS_00174979	97.46	197	5	0	2	198	1	197	7e-93	337
bn_TCONS_00326926	bol_TCONS_00050611	96.43	196	5	2	1	195	1	195	2e-88	322
bn_TCONS_00326926	bol_TCONS_00058521	96.67	150	5	0	580	729	62	211	1e-66	250
bn_TCONS_00326926	bol_TCONS_00050610	87.1	217	5	9	1	195	1	216	6e-59	224
bn_TCONS_00326926	bol_TCONS_00035545	87.26	212	4	9	6	195	1	211	8e-58	220
bn_TCONS_00326926	bol_TCONS_00035546	98.59	71	1	0	423	493	576	646	2e-29	126
bn_TCONS_00326926	bol_TCONS_00035544	98.59	71	1	0	423	493	592	662	2e-29	126
bn_TCONS_00326926	bol_TCONS_00045337	98.55	69	1	0	425	493	504	572	2e-28	122
bn_TCONS_00326926	bol_TCONS_00035545	98.55	69	1	0	425	493	657	725	2e-28	122
bn_TCONS_00326926	bol_TCONS_00050611	98.55	69	1	0	425	493	201	269	2e-28	122
bn_TCONS_00326926	bol_TCONS_00050610	98.55	69	1	0	425	493	222	290	2e-28	122
bn_TCONS_00326926	bol_TCONS_00058521	100	58	0	0	551	608	1	58	6e-24	108
bn_TCONS_00326926	bra_TCONS_00280013	94.92	59	3	0	542	600	807	865	2e-19	93.5
bn_TCONS_00326926	bra_TCONS_00287888	94.92	59	3	0	542	600	826	884	2e-19	93.5
bn_TCONS_00326946	bol_TCONS_00143471	97.06	476	14	0	12	487	1	476	0	802
bn_TCONS_00326946	bra_TCONS_00280013	93.5	523	23	3	1	522	215	727	0	767
bn_TCONS_00326946	bra_TCONS_00287888	92.86	532	28	3	1	522	215	746	0	763
bn_TCONS_00326946	bol_TCONS_00045337	96.52	431	11	3	1	428	1	430	0	710
bn_TCONS_00326946	bol_TCONS_00035546	96.52	431	11	3	1	428	1	430	0	710
bn_TCONS_00326946	bol_TCONS_00035544	92.17	447	10	9	6	428	1	446	1e-174	608
bn_TCONS_00326946	bol_TCONS_00035545	97.83	230	5	0	199	428	354	583	3e-111	398
bn_TCONS_00326946	bol_TCONS_00174979	97.46	197	5	0	2	198	1	197	8e-93	337
bn_TCONS_00326946	bol_TCONS_00050611	96.43	196	5	2	1	195	1	195	2e-88	322
bn_TCONS_00326946	bol_TCONS_00058521	96.67	150	5	0	610	759	62	211	1e-66	250
bn_TCONS_00326946	bol_TCONS_00050610	87.1	217	5	9	1	195	1	216	6e-59	224
bn_TCONS_00326946	bol_TCONS_00035545	87.26	212	4	9	6	195	1	211	8e-58	220
bn_TCONS_00326946	bol_TCONS_00035546	98.55	69	1	0	423	491	576	644	2e-28	122
bn_TCONS_00326946	bol_TCONS_00035544	98.55	69	1	0	423	491	592	660	2e-28	122
bn_TCONS_00326946	bol_TCONS_00045337	98.51	67	1	0	425	491	504	570	3e-27	119
bn_TCONS_00326946	bol_TCONS_00035545	98.51	67	1	0	425	491	657	723	3e-27	119
bn_TCONS_00326946	bol_TCONS_00050611	98.51	67	1	0	425	491	201	267	3e-27	119
bn_TCONS_00326946	bol_TCONS_00050610	98.51	67	1	0	425	491	222	288	3e-27	119
bn_TCONS_00326946	bol_TCONS_00058521	100	58	0	0	581	638	1	58	6e-24	108
bn_TCONS_00326946	bra_TCONS_00280013	94.92	59	3	0	572	630	807	865	2e-19	93.5
bn_TCONS_00326946	bra_TCONS_00287888	94.92	59	3	0	572	630	826	884	2e-19	93.5
bn_TCONS_00326947	bol_TCONS_00143471	97.06	476	14	0	12	487	1	476	0	802
bn_TCONS_00326947	bra_TCONS_00280013	93.5	523	23	3	1	522	215	727	0	767
bn_TCONS_00326947	bra_TCONS_00287888	92.86	532	28	3	1	522	215	746	0	763
bn_TCONS_00326947	bol_TCONS_00045337	96.52	431	11	3	1	428	1	430	0	710
bn_TCONS_00326947	bol_TCONS_00035546	96.52	431	11	3	1	428	1	430	0	710
bn_TCONS_00326947	bol_TCONS_00035544	92.17	447	10	9	6	428	1	446	2e-174	608
bn_TCONS_00326947	bol_TCONS_00035545	97.83	230	5	0	199	428	354	583	4e-111	398
bn_TCONS_00326947	bol_TCONS_00058521	97.63	211	5	0	581	791	1	211	1e-100	363
bn_TCONS_00326947	bol_TCONS_00174979	97.46	197	5	0	2	198	1	197	8e-93	337
bn_TCONS_00326947	bol_TCONS_00050611	96.43	196	5	2	1	195	1	195	2e-88	322
bn_TCONS_00326947	bol_TCONS_00050610	87.1	217	5	9	1	195	1	216	6e-59	224
bn_TCONS_00326947	bol_TCONS_00035545	87.26	212	4	9	6	195	1	211	8e-58	220
bn_TCONS_00326947	bol_TCONS_00035546	98.55	69	1	0	423	491	576	644	2e-28	122
bn_TCONS_00326947	bol_TCONS_00035544	98.55	69	1	0	423	491	592	660	2e-28	122
bn_TCONS_00326947	bol_TCONS_00045337	98.51	67	1	0	425	491	504	570	3e-27	119
bn_TCONS_00326947	bol_TCONS_00035545	98.51	67	1	0	425	491	657	723	3e-27	119
bn_TCONS_00326947	bol_TCONS_00050611	98.51	67	1	0	425	491	201	267	3e-27	119
bn_TCONS_00326947	bol_TCONS_00050610	98.51	67	1	0	425	491	222	288	3e-27	119
bn_TCONS_00326947	bra_TCONS_00280013	94.92	59	3	0	572	630	807	865	2e-19	93.5
bn_TCONS_00326947	bra_TCONS_00287888	94.92	59	3	0	572	630	826	884	2e-19	93.5
bn_TCONS_00327566	bra_TCONS_00339204	89.95	219	21	1	92	310	85	302	5e-76	281
bn_TCONS_00327566	bol_TCONS_00202889	91.62	167	14	0	101	267	38	204	5e-61	231
bn_TCONS_00332719	bol_TCONS_00095831	100	60	0	0	65	124	391	450	1e-24	111
bn_TCONS_00332802	bol_TCONS_00126363	97.42	194	5	0	1	194	164	357	9e-92	331
bn_TCONS_00333582	bra_TCONS_00107205	91.82	1088	55	20	1	1063	5	1083	0	1485
bn_TCONS_00333582	bra_TCONS_00193715	82.96	223	21	9	669	876	204	424	4e-47	185
bn_TCONS_00334029	bol_TCONS_00096203	96.13	362	9	2	57	418	1	357	4e-168	586
bn_TCONS_00334029	bol_TCONS_00096207	98.98	294	3	0	60	353	1	294	2e-150	527
bn_TCONS_00334741	bra_TCONS_00113435	94.65	486	18	6	1	478	52	537	0	747
bn_TCONS_00334741	bra_TCONS_00128578	81.72	476	60	21	17	478	80	542	1e-103	372
bn_TCONS_00334741	bra_TCONS_00074427	83.19	226	29	9	17	237	25	246	2e-51	198
bn_TCONS_00335745	bol_TCONS_00007432	99.66	874	3	0	1	874	109	982	0	1598
bn_TCONS_00335745	bol_TCONS_00007431	99.62	799	3	0	1	799	36	834	0	1459
bn_TCONS_00335745	bol_TCONS_00007429	99.62	799	3	0	1	799	36	834	0	1459
bn_TCONS_00335745	bol_TCONS_00007430	99.62	797	3	0	1	797	36	832	0	1456
bn_TCONS_00335745	bol_TCONS_00015980	99.62	792	3	0	1	792	109	900	0	1447
bn_TCONS_00335745	bol_TCONS_00015980	100	323	0	0	1	323	1020	1342	6e-171	597
bn_TCONS_00335745	bol_TCONS_00007431	100	321	0	0	1	321	927	1247	7e-170	593
bn_TCONS_00335745	bol_TCONS_00007429	100	321	0	0	1	321	1102	1422	7e-170	593
bn_TCONS_00335745	bol_TCONS_00007430	100	321	0	0	1	321	952	1272	7e-170	593
bn_TCONS_00335745	bol_TCONS_00007430	99.19	124	1	0	1041	1164	831	954	1e-58	224
bn_TCONS_00335745	bol_TCONS_00015980	99.18	122	1	0	1043	1164	901	1022	1e-57	220
bn_TCONS_00335745	bol_TCONS_00007431	97.22	108	2	1	1058	1164	822	929	7e-46	182
bn_TCONS_00335745	bol_TCONS_00007429	97.2	107	2	1	1058	1163	822	928	2e-45	180
bn_TCONS_00336322	bol_TCONS_00143608	99.38	482	3	0	1	482	9	490	0	874
bn_TCONS_00336322	bol_TCONS_00152965	99.31	288	2	0	1	288	9	296	2e-148	521
bn_TCONS_00336322	bra_TCONS_00168787	93.99	233	12	2	251	481	372	604	3e-97	351
bn_TCONS_00336322	bol_TCONS_00143608	99.47	187	1	0	535	721	576	762	6e-94	340
bn_TCONS_00336322	bol_TCONS_00152965	99.47	187	1	0	535	721	490	676	6e-94	340
bn_TCONS_00336322	bra_TCONS_00168787	96.48	199	7	0	523	721	709	907	1e-90	329
bn_TCONS_00336322	bra_TCONS_00168787	91.59	226	3	11	3	217	151	371	4e-81	298
bn_TCONS_00336322	bol_TCONS_00152965	100	107	0	0	376	482	298	404	4e-51	198
bn_TCONS_00336627	bol_TCONS_00061814	97.5	961	22	1	693	1653	30	988	0	1640
bn_TCONS_00336627	bol_TCONS_00033207	93.52	355	21	2	67	420	6	359	1e-149	527
bn_TCONS_00336627	bol_TCONS_00066588	99.6	250	1	0	661	910	250	1	1e-128	457
bn_TCONS_00336627	bol_TCONS_00239484	91.44	292	23	2	111	401	296	6	2e-111	399
bn_TCONS_00336627	bol_TCONS_00242416	96.8	219	7	0	1252	1470	1	219	2e-101	366
bn_TCONS_00336627	bol_TCONS_00241030	84.79	355	39	9	476	819	3	353	4e-94	342
bn_TCONS_00337616	bra_TCONS_00069418	88.57	175	15	2	390	564	386	217	9e-54	207
bn_TCONS_00337616	bra_TCONS_00069418	85.56	90	10	1	33	119	765	676	9e-19	91.6
bn_TCONS_00337750	bol_TCONS_00126139	100	330	0	0	1	330	9	338	5e-175	610
bn_TCONS_00337750	bol_TCONS_00006885	98.6	215	3	0	400	614	1	215	4e-106	381
bn_TCONS_00337750	bol_TCONS_00126139	97.48	159	3	1	675	833	442	599	1e-72	270
bn_TCONS_00337750	bol_TCONS_00126139	100	66	0	0	414	479	337	402	3e-28	122
bn_TCONS_00337750	bol_TCONS_00126139	98	50	1	0	547	596	400	449	1e-17	87.9
bn_TCONS_00337750	bol_TCONS_00126139	100	35	0	0	867	901	565	599	5e-11	65.8
bn_TCONS_00337752	bol_TCONS_00126139	100	256	0	0	1	256	9	264	7e-134	473
bn_TCONS_00337752	bol_TCONS_00126139	98.86	263	3	0	484	746	337	599	8e-133	470
bn_TCONS_00337752	bol_TCONS_00126139	100	76	0	0	325	400	263	338	7e-34	141
bn_TCONS_00337752	bol_TCONS_00006885	96.25	80	3	0	470	549	1	80	5e-31	132
bn_TCONS_00337752	bol_TCONS_00006885	100	50	0	0	547	596	148	197	2e-19	93.5
bn_TCONS_00337752	bol_TCONS_00126139	100	35	0	0	780	814	565	599	5e-11	65.8
bn_TCONS_00337753	bol_TCONS_00126139	99.11	337	3	0	325	661	263	599	6e-174	606
bn_TCONS_00337753	bol_TCONS_00126139	100	256	0	0	1	256	9	264	6e-134	473
bn_TCONS_00337753	bol_TCONS_00006885	96.97	66	2	0	399	464	15	80	5e-25	111
bn_TCONS_00337753	bol_TCONS_00006885	100	50	0	0	462	511	148	197	2e-19	93.5
bn_TCONS_00337753	bol_TCONS_00126139	100	35	0	0	695	729	565	599	4e-11	65.8
bn_TCONS_00337754	bol_TCONS_00126136	100	503	0	0	48	550	1	503	0	929
bn_TCONS_00337754	bol_TCONS_00126135	99.48	388	2	0	626	1013	1	388	0	706
bn_TCONS_00337754	bol_TCONS_00126136	99.14	347	2	1	668	1013	498	844	7e-179	623
bn_TCONS_00337755	bol_TCONS_00126136	99.76	844	2	0	48	891	1	844	0	1548
bn_TCONS_00337755	bol_TCONS_00126135	99.14	347	2	1	545	891	43	388	6e-179	623
[truncated: 5,697 more rows]

## Sheet: S7
Genome-wide identification, putative functionality and interactions between lncRNAs and miRNAs in Brassica species
Jinfang Zhang1,*, Lijuan Wei2, *, Jun Jiang1, Annaliese S. Mason3, Haojie Li1, Cheng Cui1, Liang Chai1, Benchuan Zheng1, Yongqing Zhu4, Qing Xia1, Liangcai Jiang1,6, Donghui Fu5,6
Supplementary Table S7 Repetitive sequences in lncRNA
Species	chr	lncRNA_start	lncRNA_end	lncRNA_ID		lncRNA_strand	repeat_type	repeat_class	repeat_start	repeat_end	repeat_strand	repeat_info	overlapped_length
B. napus	chrA01	4367378	4367798	TCONS_00004299		-	tandem_repeat	Minisatellite	4367482	4367540	+	ID=Brassica_napus_v4.TR000916;Type=Minisatellite;Consensus_seq=TCGGAGTGGTTCCATCTGAAGCGGCGAC	59
B. napus	chrA01	9978506	9979018	TCONS_00001787		+	tandem_repeat	Minisatellite	9978779	9978813	+	ID=Brassica_napus_v4.TR002477;Type=Minisatellite;Consensus_seq=CTCCTCCTCTCCAACCG	35
B. napus	chrA01	10861780	10862767	TCONS_00001879		+	tandem_repeat	Minisatellite	10862298	10862324	+	ID=Brassica_napus_v4.TR002802;Type=Minisatellite;Consensus_seq=TTGTGATTCTGTT	27
B. napus	chrA01	12296441	12297785	TCONS_00005448		-	tandem_repeat	Microsatellite	12297721	12297758	+	ID=Brassica_napus_v4.TR003261;Type=Microsatellite;Consensus_seq=GAAAGA	38
B. napus	chrA01	12296617	12297785	TCONS_00005449		-	tandem_repeat	Microsatellite	12297721	12297758	+	ID=Brassica_napus_v4.TR003261;Type=Microsatellite;Consensus_seq=GAAAGA	38
B. napus	chrA01	14483567	14484681	TCONS_00005685		-	tandem_repeat	Minisatellite	14483969	14484036	+	ID=Brassica_napus_v4.TR004094;Type=Minisatellite;Consensus_seq=ACAACTCACCCATCCACAGGTCACCAGCCC	68
B. napus	chrA01	15816203	15816956	TCONS_00002334		+	tandem_repeat	Minisatellite	15816196	15816245	+	ID=Brassica_napus_v4.TR004671;Type=Minisatellite;Consensus_seq=TCTCTCCTCTCCTCA	42
B. napus	chrA01	18818966	18821517	TCONS_00002662		+	tandem_repeat	Minisatellite	18820813	18820861	+	ID=Brassica_napus_v4.TR005738;Type=Minisatellite;Consensus_seq=TTCTTAAACTTTCTTTGATTAATCC	49
B. napus	chrA01_random	2633877	2634098	TCONS_00016811		+	tandem_repeat	Microsatellite	2633835	2633879	+	ID=Brassica_napus_v4.TR220417;Type=Microsatellite;Consensus_seq=A	2
B. napus	chrA02	7439285	7439534	TCONS_00022748		-	tandem_repeat	Minisatellite	7439386	7439458	+	ID=Brassica_napus_v4.TR008751;Type=Minisatellite;Consensus_seq=CGGCCCATTAAACCGATTAGG	73
B. napus	chrA02	11772417	11772670	TCONS_00023323		-	tandem_repeat	Microsatellite	11772391	11772423	+	ID=Brassica_napus_v4.TR010312;Type=Microsatellite;Consensus_seq=GA	6
B. napus	chrA02	11778533	11778912	TCONS_00023324		-	tandem_repeat	Minisatellite	11778518	11778581	+	ID=Brassica_napus_v4.TR010335;Type=Minisatellite;Consensus_seq=AATTCTAAACCAATTACACAACAAATCAC	48
B. napus	chrA02	11778533	11778912	TCONS_00023324		-	tandem_repeat	Minisatellite	11778744	11778791	+	ID=Brassica_napus_v4.TR010336;Type=Minisatellite;Consensus_seq=GAGAACGCCGGAGAGGAAGAAGA	48
B. napus	chrA02	16961817	16962780	TCONS_00023908		-	tandem_repeat	Minisatellite	16962006	16962142	+	ID=Brassica_napus_v4.TR012285;Type=Minisatellite;Consensus_seq=CATCAAGAAAGCAGAGACAGCAAGCACCACCTTAAGTCAAAGTGGACAGGAGGAAGCCCTAGACCTAGGTC	137
B. napus	chrA02	19380666	19380913	TCONS_00024210		-	tandem_repeat	Minisatellite	19380846	19380908	+	ID=Brassica_napus_v4.TR013165;Type=Minisatellite;Consensus_seq=TCGCCTACGCGAAAAGAGAG	63
B. napus	chrA03	689420	693064	TCONS_00040380		-	tandem_repeat	Minisatellite	690715	690753	+	ID=Brassica_napus_v4.TR015074;Type=Minisatellite;Consensus_seq=GATCCGGATTC	39
B. napus	chrA03	689420	693064	TCONS_00040380		-	tandem_repeat	Minisatellite	691278	691335	+	ID=Brassica_napus_v4.TR015075;Type=Minisatellite;Consensus_seq=TTATATATTT	58
B. napus	chrA03	1885098	1886477	TCONS_00040662		-	tandem_repeat	Minisatellite	1886330	1886428	+	ID=Brassica_napus_v4.TR015364;Type=Minisatellite;Consensus_seq=CGTGAGAGATGGAGAAGAGAGAT	99
B. napus	chrA03	1885098	1886477	TCONS_00040662		-	tandem_repeat	Minisatellite	1886331	1886428	+	ID=Brassica_napus_v4.TR015365;Type=Minisatellite;Consensus_seq=GTGAGAGATGGAGAAGAGAGATCGTGAGAGATGGTGAAGAGAGGT	98
B. napus	chrA03	2616257	2616949	TCONS_00040840		-	tandem_repeat	Minisatellite	2616641	2616700	+	ID=Brassica_napus_v4.TR015500;Type=Minisatellite;Consensus_seq=AGATCGATTTCAACAAACCCACAAACCCTGT	60
B. napus	chrA03	10682903	10683921	TCONS_00037222		+	tandem_repeat	Minisatellite	10683357	10683476	+	ID=Brassica_napus_v4.TR017453;Type=Minisatellite;Consensus_seq=GCCACCACTGTCGCGTTTTGTCAACCACC	120
B. napus	chrA03	12537646	12538265	TCONS_00037537		+	tandem_repeat	Minisatellite	12538265	12538290	+	ID=Brassica_napus_v4.TR017986;Type=Minisatellite;Consensus_seq=TGGGTTTTATAT	1
B. napus	chrA03	12546648	12547824	TCONS_00042656		-	tandem_repeat	Minisatellite	12547022	12547189	+	ID=Brassica_napus_v4.TR017987;Type=Minisatellite;Consensus_seq=AAAAAGCTTGCACTTCAGATCATTACAACAAGAGAGCTAACGTCACAATCGGACACAACCAAAAAAAAGC	168
B. napus	chrA03	16218107	16219894	TCONS_00043402		-	tandem_repeat	Minisatellite	16219665	16219715	+	ID=Brassica_napus_v4.TR018813;Type=Minisatellite;Consensus_seq=GAAGACGAGAAAGAAGAATCGAA	51
B. napus	chrA03	19581859	19583720	TCONS_00043899		-	tandem_repeat	Minisatellite	19582459	19582501	+	ID=Brassica_napus_v4.TR019820;Type=Minisatellite;Consensus_seq=AACTCTATTC	43
B. napus	chrA03	19581859	19583720	TCONS_00043899		-	tandem_repeat	Minisatellite	19583012	19583118	+	ID=Brassica_napus_v4.TR019821;Type=Minisatellite;Consensus_seq=GAGACGCGGCATCGTCGAGGAGAGGGAGA	107
B. napus	chrA03	19581859	19583720	TCONS_00043899		-	tandem_repeat	Minisatellite	19583023	19583118	+	ID=Brassica_napus_v4.TR019822;Type=Minisatellite;Consensus_seq=TCGTCGAGGAGAGGGAGAGAGACGGGTG	96
B. napus	chrA03	24944821	24945049	TCONS_00044859		-	tandem_repeat	Minisatellite	24944823	24944938	+	ID=Brassica_napus_v4.TR021327;Type=Minisatellite;Consensus_seq=TTAGGTGGCGTGTGTGCGGGTGGAGAAGTCGCCGGAGAAACAGGGGAAGAAGAC	116
B. napus	chrA03	24944821	24945049	TCONS_00044859		-	tandem_repeat	Minisatellite	24944844	24944956	+	ID=Brassica_napus_v4.TR021328;Type=Minisatellite;Consensus_seq=GGAGAAGTCGCCGGAGAAACAGGGGAAGAAGACTTAGGTGGAATGTGTCCCGGA	113
B. napus	chrA03	26352418	26353769	TCONS_00045064		-	tandem_repeat	Minisatellite	26352615	26352641	+	ID=Brassica_napus_v4.TR021765;Type=Minisatellite;Consensus_seq=AGTGATTACGACA	27
B. napus	chrA03	26352418	26353769	TCONS_00045064		-	tandem_repeat	Minisatellite	26353110	26353152	+	ID=Brassica_napus_v4.TR021766;Type=Minisatellite;Consensus_seq=TATTCCTCATGGATCTGCC	43
B. napus	chrA03	29730522	29732279	TCONS_00040248		+	tandem_repeat	Minisatellite	29731378	29731424	+	ID=Brassica_napus_v4.TR022898;Type=Minisatellite;Consensus_seq=AATTCAGTCTCGCCGTTCACCGCC	47
B. napus	chrA03_random	722706	723021	TCONS_00059465		+	tandem_repeat	Satellite	722886	723147	+	ID=Brassica_napus_v4.TR221202;Type=Satellite;Consensus_seq=TTATTTACGAGGAAACTATTTACTTGGATTTAGCGAGGAAATTTTGAATCCACCAACTTTGTAAGTGACACACGTTTTTTTTTGCACCTAATTAATTTTGAATCCACCAACTTTGTAAGTGACACACGGAGA	136
B. napus	chrA03_random	3262176	3263256	TCONS_00059847		+	tandem_repeat	Minisatellite	3262274	3262333	+	ID=Brassica_napus_v4.TR222073;Type=Minisatellite;Consensus_seq=CTCGAGACCTCTCATCTCCGA	60
B. napus	chrA03_random	3262176	3263256	TCONS_00059847		+	tandem_repeat	Minisatellite	3262282	3262333	+	ID=Brassica_napus_v4.TR222074;Type=Minisatellite;Consensus_seq=TTCTCTTCTCCGACTCGAGCCC	52
B. napus	chrA03_random	5739020	5740271	TCONS_00060060		+	tandem_repeat	Satellite	5740167	5740410	+	ID=Brassica_napus_v4.TR223029;Type=Satellite;Consensus_seq=TGGTTCAATGTTTTATTCTATACCTGGTGTTCAAGCTTGGCTCCTCTATTGCATGAGTCAAAGTTAATCTTTATGATTATTTTGTGGAACAAATTTGGTTTACATGGCTTCTGGTATGGG	105
B. napus	chrA04	21082	21286	TCONS_00063005		+	tandem_repeat	Minisatellite	21171	21234	+	ID=Brassica_napus_v4.TR022922;Type=Minisatellite;Consensus_seq=TTTCCGATTAGCGGATCTCTCTAC	64
B. napus	chrA04	3033148	3033590	TCONS_00066019		-	tandem_repeat	Minisatellite	3033073	3033197	+	ID=Brassica_napus_v4.TR023903;Type=Minisatellite;Consensus_seq=CCTCCGCCTCTGCATCAGTTACTCACG	49
B. napus	chrA04	3033148	3033590	TCONS_00066019		-	tandem_repeat	Minisatellite	3033129	3033221	+	ID=Brassica_napus_v4.TR023904;Type=Minisatellite;Consensus_seq=CGCCTCCGCCTCTGCCTCTGTTACTCG	73
B. napus	chrA04	3794998	3795877	TCONS_00066112		-	tandem_repeat	Minisatellite	3795207	3795248	+	ID=Brassica_napus_v4.TR024190;Type=Minisatellite;Consensus_seq=GATACACATCAACACAACACCA	42
B. napus	chrA04	3794998	3795877	TCONS_00066112		-	tandem_repeat	Minisatellite	3795648	3795682	+	ID=Brassica_napus_v4.TR024191;Type=Minisatellite;Consensus_seq=TGGAGTGATCGAGAT	35
B. napus	chrA04	5511323	5512081	TCONS_00066297		-	dispersed_repeat	Simple_repeat	5511079	5511394	+	ID=Brassica_napus_v4.DR000814;Target=(CAGCT)n:1-286;Class=Simple_repeat;	71
B. napus	chrA04	6110522	6111178	TCONS_00063821		+	tandem_repeat	Minisatellite	6111016	6111040	+	ID=Brassica_napus_v4.TR025133;Type=Minisatellite;Consensus_seq=TGGTTAGTTAGG	25
B. napus	chrA04	9536051	9536687	TCONS_00064219		+	tandem_repeat	Minisatellite	9536122	9536194	+	ID=Brassica_napus_v4.TR026476;Type=Minisatellite;Consensus_seq=TCACCACCACCACCACCGCTCATTCACTCG	73
B. napus	chrA04	9536051	9536687	TCONS_00064219		+	tandem_repeat	Minisatellite	9536687	9536731	+	ID=Brassica_napus_v4.TR026478;Type=Minisatellite;Consensus_seq=TTTTTTTTTAATTTAGGTTTAGT	1
B. napus	chrA04	11491776	11492489	TCONS_00066976		-	tandem_repeat	Minisatellite	11491831	11491864	+	ID=Brassica_napus_v4.TR027176;Type=Minisatellite;Consensus_seq=AAAATAAAATTCGGTTT	34
B. napus	chrA04	11491776	11492489	TCONS_00071253		-	tandem_repeat	Minisatellite	11491831	11491864	+	ID=Brassica_napus_v4.TR027176;Type=Minisatellite;Consensus_seq=AAAATAAAATTCGGTTT	34
B. napus	chrA04	11672829	11674315	TCONS_00064494		+	tandem_repeat	Minisatellite	11673209	11673269	+	ID=Brassica_napus_v4.TR027253;Type=Minisatellite;Consensus_seq=GGGTTCTTCATACTCTGTGTGTAGCTTTAG	61
B. napus	chrA04	13301799	13302513	TCONS_00064704		+	tandem_repeat	Minisatellite	13302441	13302499	+	ID=Brassica_napus_v4.TR027743;Type=Minisatellite;Consensus_seq=ACGTAGTGAATGACTTCTTATAGGTTTTAC	59
B. napus	chrA04	13805116	13805942	TCONS_00064767		+	tandem_repeat	Minisatellite	13805615	13805751	+	ID=Brassica_napus_v4.TR027931;Type=Minisatellite;Consensus_seq=ATTATCCGGCTAACACACACAGAAAACATGGAATTTTCTAG	137
B. napus	chrA05	16640038	16641168	TCONS_00078278		+	tandem_repeat	Minisatellite	16640772	16640825	+	ID=Brassica_napus_v4.TR034166;Type=Minisatellite;Consensus_seq=TTACTATATGCGGCATGTAGGTTTTTG	54
B. napus	chrA05	17122554	17123308	TCONS_00081694		-	tandem_repeat	Minisatellite	17122612	17122639	+	ID=Brassica_napus_v4.TR034301;Type=Minisatellite;Consensus_seq=AACAAAGCCATGT	28
B. napus	chrA05_random	1509463	1509695	TCONS_00092128		+	tandem_repeat	Minisatellite	1509402	1509502	+	ID=Brassica_napus_v4.TR224277;Type=Minisatellite;Consensus_seq=GGAGGAAGAAGCTTGACGGC	39
B. napus	chrA06	36914	38235	TCONS_00097321		-	tandem_repeat	Microsatellite	37923	37948	+	ID=Brassica_napus_v4.TR035612;Type=Microsatellite;Consensus_seq=AG	26
B. napus	chrA06	36914	38235	TCONS_00097321		-	tandem_repeat	Minisatellite	37902	38010	+	ID=Brassica_napus_v4.TR035613;Type=Minisatellite;Consensus_seq=AAAAAAAAACAGAGTGAAACAAGAGAGAGAGAGAGAGAGAGAGAGAGTATCATCC	109
B. napus	chrA06	36914	38235	TCONS_00097321		-	tandem_repeat	Microsatellite	37978	38003	+	ID=Brassica_napus_v4.TR035614;Type=Microsatellite;Consensus_seq=AG	26
B. napus	chrA06	3974521	3975644	TCONS_00106829		+	tandem_repeat	Minisatellite	3975598	3975665	+	ID=Brassica_napus_v4.TR036544;Type=Minisatellite;Consensus_seq=CAAATAGAACCAAACAAGTTGTATGCTCGAATGTAA	47
B. napus	chrA06	3974521	3975644	TCONS_00094246		+	tandem_repeat	Minisatellite	3975598	3975665	+	ID=Brassica_napus_v4.TR036544;Type=Minisatellite;Consensus_seq=CAAATAGAACCAAACAAGTTGTATGCTCGAATGTAA	47
B. napus	chrA06	7000982	7001395	TCONS_00098590		-	tandem_repeat	Minisatellite	7001272	7001390	+	ID=Brassica_napus_v4.TR037343;Type=Minisatellite;Consensus_seq=GAGAGAGCTCGAGATGGA	119
B. napus	chrA06	7000982	7001395	TCONS_00098590		-	tandem_repeat	Minisatellite	7001290	7001383	+	ID=Brassica_napus_v4.TR037344;Type=Minisatellite;Consensus_seq=GAGAGAGCTCGAGATG	94
B. napus	chrA06	7000982	7001395	TCONS_00098590		-	tandem_repeat	Minisatellite	7001290	7001376	+	ID=Brassica_napus_v4.TR037345;Type=Minisatellite;Consensus_seq=GAGAGAGCACGAGATGGAGAGAGAGCTTCAGATG	87
B. napus	chrA06	10067349	10069203	TCONS_00099036		-	tandem_repeat	Minisatellite	10067719	10067755	+	ID=Brassica_napus_v4.TR038399;Type=Minisatellite;Consensus_seq=AGAAAAAAAAGA	37
B. napus	chrA06	10067349	10069203	TCONS_00099035		-	tandem_repeat	Minisatellite	10067719	10067755	+	ID=Brassica_napus_v4.TR038399;Type=Minisatellite;Consensus_seq=AGAAAAAAAAGA	37
B. napus	chrA06	10067438	10069166	TCONS_00105013		-	tandem_repeat	Minisatellite	10067719	10067755	+	ID=Brassica_napus_v4.TR038399;Type=Minisatellite;Consensus_seq=AGAAAAAAAAGA	37
B. napus	chrA06	10067438	10069166	TCONS_00099038		-	tandem_repeat	Minisatellite	10067719	10067755	+	ID=Brassica_napus_v4.TR038399;Type=Minisatellite;Consensus_seq=AGAAAAAAAAGA	37
B. napus	chrA06	10178435	10179795	TCONS_00102320		+	tandem_repeat	Minisatellite	10179124	10179180	+	ID=Brassica_napus_v4.TR038418;Type=Minisatellite;Consensus_seq=GTGAAGCGATCCTTCTTGTCAGATT	57
B. napus	chrA06	12064649	12066135	TCONS_00099198		-	tandem_repeat	Minisatellite	12066041	12066077	+	ID=Brassica_napus_v4.TR039062;Type=Minisatellite;Consensus_seq=TGTGCACAATATTGAATGT	37
B. napus	chrA06	20140446	20141311	TCONS_00100254		-	tandem_repeat	Minisatellite	20140902	20140943	+	ID=Brassica_napus_v4.TR041689;Type=Minisatellite;Consensus_seq=AAAGTTCTCATTATCATCATTT	42
B. napus	chrA06	20279928	20280658	TCONS_00100289		-	tandem_repeat	Minisatellite	20280570	20280611	+	ID=Brassica_napus_v4.TR041728;Type=Minisatellite;Consensus_seq=ACCACCACTCTCTCCTCT	42
B. napus	chrA06	20446875	20447863	TCONS_00100329		-	tandem_repeat	Minisatellite	20447665	20447727	+	ID=Brassica_napus_v4.TR041780;Type=Minisatellite;Consensus_seq=TCGCCTACGCGAAAACGAGAG	63
B. napus	chrA07	6062453	6064040	TCONS_00114259		+	tandem_repeat	Minisatellite	6062418	6062476	+	ID=Brassica_napus_v4.TR044942;Type=Minisatellite;Consensus_seq=TTAATTAGGCCGATTAATCGGC	23
B. napus	chrA07	6062453	6064040	TCONS_00114259		+	tandem_repeat	Minisatellite	6062658	6062731	+	ID=Brassica_napus_v4.TR044943;Type=Minisatellite;Consensus_seq=CAACACAAGCAATAGACTTACATATCATCCTACATAGATT	74
B. napus	chrA07	6159366	6159579	TCONS_00114267		+	tandem_repeat	Minisatellite	6159365	6159516	+	ID=Brassica_napus_v4.TR044971;Type=Minisatellite;Consensus_seq=GCGGGGTACAGAGACATCTGTACTAGGCCGTGTGTTTA	150
B. napus	chrA07	6159366	6159579	TCONS_00114267		+	tandem_repeat	Minisatellite	6159341	6159539	+	ID=Brassica_napus_v4.TR044972;Type=Minisatellite;Consensus_seq=ACTAGGCCGCTTTGTTTGAGAGATCGCGGGGTACGGAGATATCTGTACTAGGCCGTGTGTTTAGCGGGGTACAGAGACGTTTGT	173
B. napus	chrA07	14231971	14236157	TCONS_00118854		-	tandem_repeat	Minisatellite	14233091	14233115	+	ID=Brassica_napus_v4.TR047367;Type=Minisatellite;Consensus_seq=TAAAATGG	25
B. napus	chrA07	14231971	14236157	TCONS_00118854		-	tandem_repeat	Minisatellite	14236101	14236132	+	ID=Brassica_napus_v4.TR047368;Type=Minisatellite;Consensus_seq=TGTGCTATATT	32
B. napus	chrA07_random	970076	971487	TCONS_00130727		+	tandem_repeat	Minisatellite	970878	970948	+	ID=Brassica_napus_v4.TR226004;Type=Minisatellite;Consensus_seq=TGTAAGTTTTAATTTTGAAACCTGCAGAATCCAATGT	71
B. napus	chrA07_random	1189769	1191571	TCONS_00130761		+	tandem_repeat	Minisatellite	1190180	1190205	+	ID=Brassica_napus_v4.TR226060;Type=Minisatellite;Consensus_seq=ATTTCGA	26
B. napus	chrA07_random	1189769	1191571	TCONS_00130761		+	tandem_repeat	Minisatellite	1190271	1190323	+	ID=Brassica_napus_v4.TR226061;Type=Minisatellite;Consensus_seq=TGAAGGATACGAAAATCCTTAAAAATA	53
B. napus	chrA07_random	1189769	1191571	TCONS_00130761		+	tandem_repeat	Minisatellite	1191277	1191411	+	ID=Brassica_napus_v4.TR226062;Type=Minisatellite;Consensus_seq=CGGAGTGCATATGTGAGAGGAAAAGAAATACATGAATAAAATGAATATGATAAAGAGAGAGAGAGAGAAAGT	135
B. napus	chrA07_random	1822367	1824070	TCONS_00131257		-	tandem_repeat	Minisatellite	1822927	1822966	+	ID=Brassica_napus_v4.TR226251;Type=Minisatellite;Consensus_seq=AACAACAATGCAAGTTATA	40
B. napus	chrA08	502414	503602	TCONS_00132215		+	tandem_repeat	Minisatellite	503314	503340	+	ID=Brassica_napus_v4.TR049924;Type=Minisatellite;Consensus_seq=ATCATTTTGGTTAA	27
B. napus	chrA08	502414	503602	TCONS_00132215		+	tandem_repeat	Minisatellite	503371	503410	+	ID=Brassica_napus_v4.TR049925;Type=Minisatellite;Consensus_seq=AACCAACCCTCTTCACAACTG	40
B. napus	chrA08	502414	504756	TCONS_00132216		+	tandem_repeat	Minisatellite	503314	503340	+	ID=Brassica_napus_v4.TR049924;Type=Minisatellite;Consensus_seq=ATCATTTTGGTTAA	27
B. napus	chrA08	502414	504756	TCONS_00132216		+	tandem_repeat	Minisatellite	503371	503410	+	ID=Brassica_napus_v4.TR049925;Type=Minisatellite;Consensus_seq=AACCAACCCTCTTCACAACTG	40
B. napus	chrA08	6850371	6850593	TCONS_00135711		-	tandem_repeat	Satellite	6850300	6850667	+	ID=Brassica_napus_v4.TR052317;Type=Satellite;Consensus_seq=GATTAGAAAGTGGGATAACTTCTTCATCCCAACTCCTATGAGATTTATTCAACTTCCTGGTGATTCTACAACACTTTATGTATCCAAATCAAGCTTCTTACAAAGTCATTCATCCTGGATTGATTGGAACGACGAAGAAGCTGTCCTATTCCCAAACTGGGAAACTGGAATCACCT	222
B. napus	chrA08	6850375	6850593	TCONS_00132899		+	tandem_repeat	Satellite	6850300	6850667	+	ID=Brassica_napus_v4.TR052317;Type=Satellite;Consensus_seq=GATTAGAAAGTGGGATAACTTCTTCATCCCAACTCCTATGAGATTTATTCAACTTCCTGGTGATTCTACAACACTTTATGTATCCAAATCAAGCTTCTTACAAAGTCATTCATCCTGGATTGATTGGAACGACGAAGAAGCTGTCCTATTCCCAAACTGGGAAACTGGAATCACCT	218
B. napus	chrA08	7698669	7702067	TCONS_00138557		+	tandem_repeat	Minisatellite	7699601	7699625	+	ID=Brassica_napus_v4.TR052650;Type=Minisatellite;Consensus_seq=TTTTTGTTGTGT	25
B. napus	chrA08	7698669	7702067	TCONS_00138557		+	tandem_repeat	Minisatellite	7700343	7700393	+	ID=Brassica_napus_v4.TR052651;Type=Minisatellite;Consensus_seq=ACATACATACGAATTGTGAAGCAT	51
B. napus	chrA08	7698669	7702067	TCONS_00138557		+	tandem_repeat	Minisatellite	7701641	7701708	+	ID=Brassica_napus_v4.TR052652;Type=Minisatellite;Consensus_seq=ACCCTCTTGAGTCCTCATTGCTCAGCACATTAGC	68
B. napus	chrA08	8508469	8509185	TCONS_00135924		-	tandem_repeat	Minisatellite	8508777	8508836	+	ID=Brassica_napus_v4.TR052950;Type=Minisatellite;Consensus_seq=GAGCACCGGAAGCAGAGGCCGGAC	60
B. napus	chrA08	13426052	13426270	TCONS_00133807		+	tandem_repeat	Minisatellite	13426100	13426138	+	ID=Brassica_napus_v4.TR054456;Type=Minisatellite;Consensus_seq=TCTCCTTCAAACTTTTGCG	39
B. napus	chrA08	14247738	14249274	TCONS_00136905		-	tandem_repeat	Minisatellite	14248094	14248244	+	ID=Brassica_napus_v4.TR054651;Type=Minisatellite;Consensus_seq=AGCTTAATAGCAGGAACTCACACACAAGGAGTCGCATCTCCACTCGACCCA	151
B. napus	chrA08	14750004	14751223	TCONS_00134092		+	tandem_repeat	Minisatellite	14750602	14750664	+	ID=Brassica_napus_v4.TR054751;Type=Minisatellite;Consensus_seq=TTATGTTCATGTATTGATTATCAAATTATTATG	63
B. napus	chrA08	17301162	17301430	TCONS_00137500		-	tandem_repeat	Satellite	17301166	17302274	+	ID=Brassica_napus_v4.TR055271;Type=Satellite;Consensus_seq=TGTTGGGATTGTGAAATCCCGTGTCCAACTCTATCTTATCTTATTAGTACGATATTGTCCACTTTGGGCCTAGGAAGCTAGCCCGCATGGATTTACTTTTGGTTTCCTTTCCAAAAGGCCTCGTACTATTAGAGTTGGACATATCTTTATATATTAGACTTTCCTTTGTCTAATATCCGATGTGGGACTTAACTTGTTATCTCACATTCTCTCCCTCAAGCTAAGGACCACATTCATCTCGTATGTTTCCTTCGGCGAATCATCTTCGGTAACACCTTGTACCAGTAATCGCAGGGCTTTCTTTTTAGAATGTTTCTCCCACAACACATCACAGGTTCCA…	265
B. napus	chrA08_random	132801	134222	TCONS_00145412		+	tandem_repeat	Minisatellite	133826	133858	+	ID=Brassica_napus_v4.TR226336;Type=Minisatellite;Consensus_seq=TTTTTTTCTGAAACAC	33
B. napus	chrA08_random	132801	134222	TCONS_00145411		+	tandem_repeat	Minisatellite	133826	133858	+	ID=Brassica_napus_v4.TR226336;Type=Minisatellite;Consensus_seq=TTTTTTTCTGAAACAC	33
B. napus	chrA08_random	132801	134222	TCONS_00145409		+	tandem_repeat	Minisatellite	133826	133858	+	ID=Brassica_napus_v4.TR226336;Type=Minisatellite;Consensus_seq=TTTTTTTCTGAAACAC	33
B. napus	chrA08_random	784265	785209	TCONS_00145795		-	tandem_repeat	Minisatellite	784320	784402	+	ID=Brassica_napus_v4.TR226581;Type=Minisatellite;Consensus_seq=ACAACGACAACAAGCCCATAAACAAGAACTAAAACTAAAAC	83
B. napus	chrA08_random	982909	983900	TCONS_00145546		+	tandem_repeat	Minisatellite	983253	983288	+	ID=Brassica_napus_v4.TR226679;Type=Minisatellite;Consensus_seq=GTTTAAGTTCTCTGTTT	36
B. napus	chrA08_random	982909	983900	TCONS_00145546		+	tandem_repeat	Minisatellite	983518	983600	+	ID=Brassica_napus_v4.TR226680;Type=Minisatellite;Consensus_seq=AGAGAGTTTTGTATGCTTGTGTGTCAC	83
B. napus	chrA08_random	982909	983900	TCONS_00145546		+	tandem_repeat	Minisatellite	983614	983723	+	ID=Brassica_napus_v4.TR226681;Type=Minisatellite;Consensus_seq=AAATGTTCCTGGTGTTGATCTTGTTCTCTTTTGCTCATTGTTTC	110
B. napus	chrA08_random	982909	983900	TCONS_00145546		+	tandem_repeat	Minisatellite	983873	983913	+	ID=Brassica_napus_v4.TR226682;Type=Minisatellite;Consensus_seq=TGTGTCTGTTGTAGTCTAG	28
B. napus	chrA08_random	982967	983826	TCONS_00145548		+	tandem_repeat	Minisatellite	983253	983288	+	ID=Brassica_napus_v4.TR226679;Type=Minisatellite;Consensus_seq=GTTTAAGTTCTCTGTTT	36
B. napus	chrA08_random	982967	983826	TCONS_00145548		+	tandem_repeat	Minisatellite	983518	983600	+	ID=Brassica_napus_v4.TR226680;Type=Minisatellite;Consensus_seq=AGAGAGTTTTGTATGCTTGTGTGTCAC	83
B. napus	chrA08_random	982967	983826	TCONS_00145548		+	tandem_repeat	Minisatellite	983614	983723	+	ID=Brassica_napus_v4.TR226681;Type=Minisatellite;Consensus_seq=AAATGTTCCTGGTGTTGATCTTGTTCTCTTTTGCTCATTGTTTC	110
B. napus	chrA08_random	1911366	1913366	TCONS_00145665		+	tandem_repeat	Minisatellite	1913052	1913100	+	ID=Brassica_napus_v4.TR227030;Type=Minisatellite;Consensus_seq=TCCTGACACTCAACGCACAGAGTC	49
B. napus	chrA09	193385	195193	TCONS_00146779		+	tandem_repeat	Minisatellite	193445	193502	+	ID=Brassica_napus_v4.TR055635;Type=Minisatellite;Consensus_seq=AAGACTCTGTCGGAGAAAG	58
B. napus	chrA09	193385	195193	TCONS_00146779		+	tandem_repeat	Minisatellite	195146	195177	+	ID=Brassica_napus_v4.TR055636;Type=Minisatellite;Consensus_seq=AGTTACATGGTTTG	32
B. napus	chrA09	193385	194783	TCONS_00146778		+	tandem_repeat	Minisatellite	193445	193502	+	ID=Brassica_napus_v4.TR055635;Type=Minisatellite;Consensus_seq=AAGACTCTGTCGGAGAAAG	58
B. napus	chrA09	10697710	10700908	TCONS_00153460		-	tandem_repeat	Minisatellite	10699722	10699755	+	ID=Brassica_napus_v4.TR059099;Type=Minisatellite;Consensus_seq=AAAATAGAGTAAAATTG	34
B. napus	chrA09	19289643	19290177	TCONS_00154384		-	dispersed_repeat	Simple_repeat	19290164	19290246	+	ID=Brassica_napus_v4.DR002002;Target=(GA)n:2-84;Class=Simple_repeat;	14
B. napus	chrA09	19289643	19290177	TCONS_00154384		-	tandem_repeat	Minisatellite	19289547	19289675	+	ID=Brassica_napus_v4.TR062246;Type=Minisatellite;Consensus_seq=ATGTGTACATCAAACTCATATTGTAC	32
B. napus	chrA09	19289643	19290177	TCONS_00154384		-	tandem_repeat	Microsatellite	19290164	19290350	+	ID=Brassica_napus_v4.TR062247;Type=Microsatellite;Consensus_seq=AGAGAG	14
B. napus	chrA09	20528009	20528221	TCONS_00149608		+	tandem_repeat	Minisatellite	20528130	20528191	+	ID=Brassica_napus_v4.TR062728;Type=Minisatellite;Consensus_seq=AAATCTACAGCAAAT	62
B. napus	chrA09	20739909	20741549	TCONS_00149636		+	tandem_repeat	Minisatellite	20740995	20741089	+	ID=Brassica_napus_v4.TR062840;Type=Minisatellite;Consensus_seq=TGGTCTTTGATGTGTAGTTAGAGTCGGTAAGATTA	95
B. napus	chrA09	20739909	20741549	TCONS_00149636		+	tandem_repeat	Minisatellite	20741096	20741138	+	ID=Brassica_napus_v4.TR062841;Type=Minisatellite;Consensus_seq=CGTGTTGTCCTGATGTGTATCT	43
B. napus	chrA09	21131668	21133075	TCONS_00154617		-	tandem_repeat	Minisatellite	21132742	21132804	+	ID=Brassica_napus_v4.TR062968;Type=Minisatellite;Consensus_seq=AAAATTAAACTTTGAACCCA	63
B. napus	chrA09	22016918	22017155	TCONS_00149816		+	tandem_repeat	Minisatellite	22017005	22017037	+	ID=Brassica_napus_v4.TR063230;Type=Minisatellite;Consensus_seq=AGTCGTCTGGA	33
B. napus	chrA09	22016918	22017155	TCONS_00149816		+	tandem_repeat	Minisatellite	22017059	22020486	+	ID=Brassica_napus_v4.TR063231;Type=Minisatellite;Consensus_seq=AAGTCGTCTGGACTTCCAGG	97
B. napus	chrA09	22016934	22017147	TCONS_00154723		-	tandem_repeat	Minisatellite	22017005	22017037	+	ID=Brassica_napus_v4.TR063230;Type=Minisatellite;Consensus_seq=AGTCGTCTGGA	33
B. napus	chrA09	22016934	22017147	TCONS_00154723		-	tandem_repeat	Minisatellite	22017059	22020486	+	ID=Brassica_napus_v4.TR063231;Type=Minisatellite;Consensus_seq=AAGTCGTCTGGACTTCCAGG	89
B. napus	chrA09_random	3414599	3414912	TCONS_00170397		+	tandem_repeat	Microsatellite	3414869	3414908	+	ID=Brassica_napus_v4.TR228190;Type=Microsatellite;Consensus_seq=AG	40
B. napus	chrA10	12084496	12085042	TCONS_00174379		+	tandem_repeat	Minisatellite	12084734	12084771	+	ID=Brassica_napus_v4.TR070280;Type=Minisatellite;Consensus_seq=ATCCTTATCTTT	38
B. napus	chrA10	12084496	12085042	TCONS_00174379		+	tandem_repeat	Satellite	12085032	12085295	+	ID=Brassica_napus_v4.TR070281;Type=Satellite;Consensus_seq=ATCAACACTCATGTAAAAAAATATAAAAATTTAAACCAAGATAGAGAGAGAGAGAGAGAAGAAACTCACTGGAGGCAATTCAACAGGAGATGTATCATTGATCTCAAAAGCCTCCTTAAGTTCATAACTACAATA	11
B. napus	chrA10	16570290	16571169	TCONS_00184271		-	tandem_repeat	Minisatellite	16570924	16570965	+	ID=Brassica_napus_v4.TR071161;Type=Minisatellite;Consensus_seq=ACAAAATCGCCATAGCGAAACA	42
B. napus	chrA10_random	228732	230169	TCONS_00186892		-	tandem_repeat	Microsatellite	229015	229039	+	ID=Brassica_napus_v4.TR228429;Type=Microsatellite;Consensus_seq=T	25
B. napus	chrA10_random	782369	783293	TCONS_00186076		+	tandem_repeat	Minisatellite	783111	783177	+	ID=Brassica_napus_v4.TR228682;Type=Minisatellite;Consensus_seq=TATTCCGTCGGAA	67
B. napus	chrAnn_random	1862289	1862730	TCONS_00187901		+	tandem_repeat	Satellite	1862290	1862734	+	ID=Brassica_napus_v4.TR246104;Type=Satellite;Consensus_seq=AAGCTTGATTTGGATACATAAAGTGGTGGAGAATCACCAGGAAGTTGAATTAATCTCATAGGAGTTGGGATGAAGAAGTTATCCCACTTTCAAATCAGGTGATTCCAGTTTCCCAGTTTGGGAATAGGACAGCTTCTTCGTCGTTCCAATCAAACCAGGATGAATCACTTTGTAAG	441
B. napus	chrAnn_random	1862290	1862733	TCONS_00193501		-	tandem_repeat	Satellite	1862290	1862734	+	ID=Brassica_napus_v4.TR246104;Type=Satellite;Consensus_seq=AAGCTTGATTTGGATACATAAAGTGGTGGAGAATCACCAGGAAGTTGAATTAATCTCATAGGAGTTGGGATGAAGAAGTTATCCCACTTTCAAATCAGGTGATTCCAGTTTCCCAGTTTGGGAATAGGACAGCTTCTTCGTCGTTCCAATCAAACCAGGATGAATCACTTTGTAAG	443
B. napus	chrAnn_random	2013890	2014258	TCONS_00187920		+	tandem_repeat	Satellite	2013942	2014200	+	ID=Brassica_napus_v4.TR246173;Type=Satellite;Consensus_seq=CGGTCAAGCTTTCCTCTCTCCCCTCTCTCACCGGCCCTTTCACGCAGCACTCCTCAGGTTTGTTGCCATATCTGATTCAACACATTTTATTTATATATCATTTAGTAAAAAACCCTTCTTTTATTTTTCAG	259
B. napus	chrAnn_random	2013890	2014258	TCONS_00187920		+	tandem_repeat	Minisatellite	2014258	2014319	+	ID=Brassica_napus_v4.TR246174;Type=Minisatellite;Consensus_seq=GGCGGTGGTGGTGGTGGCGGCGCC	1
B. napus	chrAnn_random	2481965	2482198	TCONS_00187979		+	tandem_repeat	Minisatellite	2482193	2482234	+	ID=Brassica_napus_v4.TR246275;Type=Minisatellite;Consensus_seq=GAAACAGAGCATCCTCTGTTCC	6
B. napus	chrAnn_random	4331996	4332446	TCONS_00193759		-	tandem_repeat	Minisatellite	4332303	4332345	+	ID=Brassica_napus_v4.TR246933;Type=Minisatellite;Consensus_seq=AAGAGAAAGAAAGAACAAA	43
B. napus	chrAnn_random	5821814	5822047	TCONS_00193902		-	tandem_repeat	Minisatellite	5821828	5821888	+	ID=Brassica_napus_v4.TR247442;Type=Minisatellite;Consensus_seq=CCACCGTCTTCACCAGCCTGCAAATCG	61
B. napus	chrAnn_random	10816662	10817313	TCONS_00188882		+	tandem_repeat	Minisatellite	10816799	10816841	+	ID=Brassica_napus_v4.TR250059;Type=Minisatellite;Consensus_seq=TTGTTCTTTTGTTAGGTTTGA	43
B. napus	chrAnn_random	10816666	10817328	TCONS_00188881		+	tandem_repeat	Minisatellite	10816799	10816841	+	ID=Brassica_napus_v4.TR250059;Type=Minisatellite;Consensus_seq=TTGTTCTTTTGTTAGGTTTGA	43
B. napus	chrAnn_random	10823573	10825541	TCONS_00194451		-	tandem_repeat	Minisatellite	10823577	10823615	+	ID=Brassica_napus_v4.TR250060;Type=Minisatellite;Consensus_seq=AATTTATTTTTTT	39
B. napus	chrAnn_random	10975621	10976195	TCONS_00194472		-	tandem_repeat	Satellite	10975623	10976195	+	ID=Brassica_napus_v4.TR250106;Type=Satellite;Consensus_seq=CAGGAAGTTGAATAAATCTCATAGGAGTTGGGATGAAGAAGTTATCCCACTTTCAAATCAGGTGATTCCAGTTTCCCAGTTTGGGAGTAGCACAGCTTCTTCGTCCTTCCAATCAAACCAGGATGAATCTCTTTGTGAGAAGCTTGATTTGGATACATAAAGTGGTGGAGAATCAC	573
B. napus	chrAnn_random	10975621	10976193	TCONS_00188897		+	tandem_repeat	Satellite	10975623	10976195	+	ID=Brassica_napus_v4.TR250106;Type=Satellite;Consensus_seq=CAGGAAGTTGAATAAATCTCATAGGAGTTGGGATGAAGAAGTTATCCCACTTTCAAATCAGGTGATTCCAGTTTCCCAGTTTGGGAGTAGCACAGCTTCTTCGTCCTTCCAATCAAACCAGGATGAATCTCTTTGTGAGAAGCTTGATTTGGATACATAAAGTGGTGGAGAATCAC	571
B. napus	chrAnn_random	12019468	12020480	TCONS_00189013		+	tandem_repeat	Minisatellite	12019765	12019853	+	ID=Brassica_napus_v4.TR250531;Type=Minisatellite;Consensus_seq=TGTTTGATAATCTCCATTTCTTTGTGAACAATATTCGAAAATT	89
B. napus	chrAnn_random	12955638	12955861	TCONS_00189126		+	tandem_repeat	Minisatellite	12955812	12957602	+	ID=Brassica_napus_v4.TR250818;Type=Minisatellite;Consensus_seq=GATCAGTACACGGACAGTACACGGGAAGGGCCAGCATGCTGATCTGTGTGGCCAGCATGCTGATATGAGTTCAGTACACG	50
B. napus	chrAnn_random	16434275	16434492	TCONS_00189513		+	tandem_repeat	Minisatellite	16434450	16434483	+	ID=Brassica_napus_v4.TR252218;Type=Minisatellite;Consensus_seq=TCAGTACACGGA	34
B. napus	chrAnn_random	16434275	16434492	TCONS_00189513		+	tandem_repeat	Minisatellite	16434306	16435502	+	ID=Brassica_napus_v4.TR252219;Type=Minisatellite;Consensus_seq=ATCAGTACACGGACAGTACACGGGAAGGGCCAGCATGCTGATCTGTGTGGCCAGCATGCTGATATGAGTTCAGTACACGG	187
B. napus	chrAnn_random	20331575	20332177	TCONS_00195468		-	tandem_repeat	Minisatellite	20331587	20331636	+	ID=Brassica_napus_v4.TR253655;Type=Minisatellite;Consensus_seq=GTAAACCTAAAAAA	50
B. napus	chrAnn_random	20397168	20397469	TCONS_00200797		+	tandem_repeat	Satellite	20396855	20397469	+	ID=Brassica_napus_v4.TR253699;Type=Satellite;Consensus_seq=GTTATCCCACTTTCAAATCAGGTGATTCCAGTTTCCCAGTTTGGGAATAGGACAGCTTCTTCGTCGTTCCAATCAAACCAGGATGAATCACTTTGTAAGAAGCTTGATTTGGATACATAAAGTGTTGGAGAATCACCAGGAAGTTGAATAAATCTCATAGGAGTTGGGATGAAGAA	301
B. napus	chrAnn_random	23075965	23082263	TCONS_00190196		+	tandem_repeat	Minisatellite	23076686	23076754	+	ID=Brassica_napus_v4.TR254810;Type=Minisatellite;Consensus_seq=GTTCAATGGTTGATTTCGAAATTTTATTG	69
B. napus	chrAnn_random	23075965	23082263	TCONS_00190196		+	tandem_repeat	Minisatellite	23076950	23076999	+	ID=Brassica_napus_v4.TR254811;Type=Minisatellite;Consensus_seq=GAGATAAGTACGTATAGTTA	50
B. napus	chrAnn_random	23075965	23082263	TCONS_00190196		+	tandem_repeat	Minisatellite	23081629	23081678	+	ID=Brassica_napus_v4.TR254812;Type=Minisatellite;Consensus_seq=GAGATAAGTACGTATAGTTA	50
B. napus	chrAnn_random	24620672	24620910	TCONS_00195898		-	tandem_repeat	Satellite	24620208	24620764	+	ID=Brassica_napus_v4.TR255477;Type=Satellite;Consensus_seq=CCGGAGACAAGAAATCGCTCTCGGAGCGACCTCTCGCAGCGACCCAGCGAGGTCGCTCCCGAAGCTTGGAGCGACCTGTCCAGAGCGACAGGGAGAAGTCGCTCGCCATCTTGGTTC	92
B. napus	chrAnn_random	29807510	29808220	TCONS_00190897		+	tandem_repeat	Minisatellite	29805471	29807710	+	ID=Brassica_napus_v4.TR257558;Type=Minisatellite;Consensus_seq=TCTCCACCACCACCGGTTAAATCTCCACCACCACCATATTACTACCAT	200
B. napus	chrAnn_random	29807510	29808220	TCONS_00190897		+	tandem_repeat	Minisatellite	29807634	29807710	+	ID=Brassica_napus_v4.TR257565;Type=Minisatellite;Consensus_seq=CCACCACCACCAGTAAAATCT	77
B. napus	chrAnn_random	29807510	29808220	TCONS_00190897		+	tandem_repeat	Satellite	29805747	29807710	+	ID=Brassica_napus_v4.TR257566;Type=Satellite;Consensus_seq=TACTATTATCATTCTCCACCACCACCGGTTAAATCTCCACCACCACCATATTACTACCATTCTCCACCACCACCGGTTAAATCTCCACCACCTCCATACTACTACCACTCTCCACCTCCTCCGGTCAAGTCTCCACCACCACCGTACTACTATCACTCACCACCACCACCGGTGAAATCGCCTCCTCCTCCT	200
B. napus	chrAnn_random	33826981	33828688	TCONS_00210574		-	tandem_repeat	Minisatellite	33827794	33827826	+	ID=Brassica_napus_v4.TR259018;Type=Minisatellite;Consensus_seq=ATTTATCACTGATTC	33
B. napus	chrAnn_random	36351760	36353261	TCONS_00207335		-	tandem_repeat	Minisatellite	36352712	36352775	+	ID=Brassica_napus_v4.TR260019;Type=Minisatellite;Consensus_seq=CCTCTACTCTTTATCATTTATATTTTCTTGAAG	64
B. napus	chrAnn_random	36351760	36353261	TCONS_00207336		-	tandem_repeat	Minisatellite	36352712	36352775	+	ID=Brassica_napus_v4.TR260019;Type=Minisatellite;Consensus_seq=CCTCTACTCTTTATCATTTATATTTTCTTGAAG	64
B. napus	chrAnn_random	37831520	37833344	TCONS_00197455		-	tandem_repeat	Microsatellite	37832391	37832415	+	ID=Brassica_napus_v4.TR260516;Type=Microsatellite;Consensus_seq=TA	25
B. napus	chrAnn_random	41792814	41793622	TCONS_00197942		-	tandem_repeat	Microsatellite	41793552	41793577	+	ID=Brassica_napus_v4.TR262259;Type=Microsatellite;Consensus_seq=TA	26
B. napus	chrAnn_random	44826648	44827414	TCONS_00198289		-	tandem_repeat	Minisatellite	44827277	44827336	+	ID=Brassica_napus_v4.TR263620;Type=Minisatellite;Consensus_seq=AGAGAAACAGAGATATAAGAGACAGAGATCG	60
B. napus	chrAnn_random	44826648	44827414	TCONS_00198289		-	tandem_repeat	Minisatellite	44827350	44827405	+	ID=Brassica_napus_v4.TR263621;Type=Minisatellite;Consensus_seq=GAGAGAGACAAAAACAGTGAGTC	56
B. napus	chrAnn_random	48293977	48294307	TCONS_00193225		+	tandem_repeat	Minisatellite	48293988	48294036	+	ID=Brassica_napus_v4.TR265441;Type=Minisatellite;Consensus_seq=GTCTCTTCTCTACCTCTCCCT	49
B. napus	chrC01	4781536	4783714	TCONS_00225503		-	tandem_repeat	Minisatellite	4782805	4782871	+	ID=Brassica_napus_v4.TR072832;Type=Minisatellite;Consensus_seq=TAGGAGATTGTGTACACTTTAGATATTTATTGGT	67
B. napus	chrC01	4781640	4783729	TCONS_00217939		-	tandem_repeat	Minisatellite	4782805	4782871	+	ID=Brassica_napus_v4.TR072832;Type=Minisatellite;Consensus_seq=TAGGAGATTGTGTACACTTTAGATATTTATTGGT	67
B. napus	chrC01	6462716	6463582	TCONS_00228978		+	tandem_repeat	Microsatellite	6462922	6462951	+	ID=Brassica_napus_v4.TR073404;Type=Microsatellite;Consensus_seq=TC	30
B. napus	chrC01	6462716	6463582	TCONS_00228978		+	tandem_repeat	Minisatellite	6463055	6463125	+	ID=Brassica_napus_v4.TR073405;Type=Minisatellite;Consensus_seq=GCCTTCAACTCCGCCTCTGGT	71
B. napus	chrC01	6462716	6463582	TCONS_00228978		+	tandem_repeat	Minisatellite	6463517	6463559	+	ID=Brassica_napus_v4.TR073406;Type=Minisatellite;Consensus_seq=AGGTTTAGGTTTAGT	43
B. napus	chrC01	6462902	6463362	TCONS_00213970		+	tandem_repeat	Microsatellite	6462922	6462951	+	ID=Brassica_napus_v4.TR073404;Type=Microsatellite;Consensus_seq=TC	30
B. napus	chrC01	6462902	6463362	TCONS_00213970		+	tandem_repeat	Minisatellite	6463055	6463125	+	ID=Brassica_napus_v4.TR073405;Type=Minisatellite;Consensus_seq=GCCTTCAACTCCGCCTCTGGT	71
B. napus	chrC01	13031347	13031717	TCONS_00214827		+	tandem_repeat	Minisatellite	13031706	13031737	+	ID=Brassica_napus_v4.TR075652;Type=Minisatellite;Consensus_seq=GATCCGGATTC	12
B. napus	chrC01	13392291	13395971	TCONS_00230371		-	tandem_repeat	Minisatellite	13392616	13392698	+	ID=Brassica_napus_v4.TR075759;Type=Minisatellite;Consensus_seq=CCCGCCTGTGCCAGCTCCAACCGTCTCACCATCGCTTGCAC	83
B. napus	chrC01	13392291	13395971	TCONS_00230371		-	tandem_repeat	Minisatellite	13392703	13392743	+	ID=Brassica_napus_v4.TR075760;Type=Minisatellite;Consensus_seq=TCTCCACCACCAGCATCACCT	41
B. napus	chrC01	15092643	15093171	TCONS_00219252		-	tandem_repeat	Minisatellite	15093105	15093148	+	ID=Brassica_napus_v4.TR076372;Type=Minisatellite;Consensus_seq=ACGTTTCTTCAAGAAAAG	44
B. napus	chrC01	16191250	16191488	TCONS_00219379		-	tandem_repeat	Minisatellite	16191390	16191458	+	ID=Brassica_napus_v4.TR076915;Type=Minisatellite;Consensus_seq=TGACTTAAAAAGAGAATTGTTAGATC	69
B. napus	chrC01	16562519	16566784	TCONS_00219420		-	tandem_repeat	Minisatellite	16563372	16563465	+	ID=Brassica_napus_v4.TR077109;Type=Minisatellite;Consensus_seq=TAATTCTATCGTCTTACAAAGTCTTTAAAAGATAATAGAGAGCACCATG	94
B. napus	chrC01	16562519	16566784	TCONS_00219420		-	tandem_repeat	Minisatellite	16564272	16564504	+	ID=Brassica_napus_v4.TR077110;Type=Minisatellite;Consensus_seq=CAGAATGCAGAACTGTAAAGACATGATG	233
B. napus	chrC01	16562519	16566784	TCONS_00219420		-	tandem_repeat	Minisatellite	16564298	16564506	+	ID=Brassica_napus_v4.TR077111;Type=Minisatellite;Consensus_seq=TGCAGAATCCAGAACTGTAAAGACATGATGCAGAATGCAAACATCAGAATGCAGAG	209
B. napus	chrC01	16562519	16566784	TCONS_00219420		-	tandem_repeat	Satellite	16564272	16564501	+	ID=Brassica_napus_v4.TR077112;Type=Satellite;Consensus_seq=CAGAATCCAGAACTGTAAAGACATGATGCAGAATCCAGAACGGTAAAGACATGATACAGAATGCAAACATCAGAATGCAGAGTGCAGAATCCAGAACTGTAAAGACATGATG	230
B. napus	chrC01	16562519	16566784	TCONS_00219420		-	tandem_repeat	Minisatellite	16565328	16565495	+	ID=Brassica_napus_v4.TR077113;Type=Minisatellite;Consensus_seq=AACTGACATGCCTTATACGTCTTTGTCTAAAGATTATTGTAAGCCGTGGGTCGTCTTTT	168
B. napus	chrC01	16565103	16566766	TCONS_00226735		-	tandem_repeat	Minisatellite	16565328	16565495	+	ID=Brassica_napus_v4.TR077113;Type=Minisatellite;Consensus_seq=AACTGACATGCCTTATACGTCTTTGTCTAAAGATTATTGTAAGCCGTGGGTCGTCTTTT	168
B. napus	chrC01	16741982	16742677	TCONS_00215324		+	tandem_repeat	Minisatellite	16742362	16742417	+	ID=Brassica_napus_v4.TR077174;Type=Minisatellite;Consensus_seq=GATCTGATCGAAGAATATTTCGGG	56
B. napus	chrC01	23367514	23368923	TCONS_00219917		-	tandem_repeat	Minisatellite	23367527	23367589	+	ID=Brassica_napus_v4.TR079603;Type=Minisatellite;Consensus_seq=TGTATGAATTTGTGATAAAAA	63
B. napus	chrC01	27683859	27685015	TCONS_00220266		-	tandem_repeat	Microsatellite	27683793	27683860	+	ID=Brassica_napus_v4.TR081319;Type=Microsatellite;Consensus_seq=A	1
B. napus	chrC01	27936590	27942065	TCONS_00220301		-	tandem_repeat	Minisatellite	27936594	27936628	+	ID=Brassica_napus_v4.TR081433;Type=Minisatellite;Consensus_seq=TTACATGGCGGAGATGA	35
B. napus	chrC01	28861078	28861479	TCONS_00216247		+	tandem_repeat	Microsatellite	28861061	28861099	+	ID=Brassica_napus_v4.TR081823;Type=Microsatellite;Consensus_seq=TC	21
B. napus	chrC01	28861078	28861479	TCONS_00216247		+	tandem_repeat	Minisatellite	28861174	28861250	+	ID=Brassica_napus_v4.TR081824;Type=Minisatellite;Consensus_seq=GTGGTCTCGGCGTCAACAGTT	77
B. napus	chrC01	28861078	28861479	TCONS_00216247		+	tandem_repeat	Minisatellite	28861172	28861259	+	ID=Brassica_napus_v4.TR081825;Type=Minisatellite;Consensus_seq=TGGTGGTCTCGACGTCAACAA	88
B. napus	chrC01	31295244	31296422	TCONS_00220672		-	tandem_repeat	Minisatellite	31295548	31295587	+	ID=Brassica_napus_v4.TR082893;Type=Minisatellite;Consensus_seq=TGCGAGGAAAAACGTTTCCA	40
B. napus	chrC01	31295244	31296422	TCONS_00220672		-	tandem_repeat	Minisatellite	31295589	31295681	+	ID=Brassica_napus_v4.TR082894;Type=Minisatellite;Consensus_seq=GCAAATTTGCGACGGAAAAGGGTTCCTT	93
B. napus	chrC01	31295244	31296422	TCONS_00220672		-	tandem_repeat	Minisatellite	31295812	31295857	+	ID=Brassica_napus_v4.TR082895;Type=Minisatellite;Consensus_seq=AATACATTGAATTTGGTTTACAA	46
B. napus	chrC01	31295244	31296422	TCONS_00220672		-	tandem_repeat	Minisatellite	31296019	31296066	+	ID=Brassica_napus_v4.TR082896;Type=Minisatellite;Consensus_seq=GCACCACCAACGGCTTTT	48
B. napus	chrC01	31295822	31296858	TCONS_00230708		-	tandem_repeat	Minisatellite	31295812	31295857	+	ID=Brassica_napus_v4.TR082895;Type=Minisatellite;Consensus_seq=AATACATTGAATTTGGTTTACAA	35
B. napus	chrC01	31295822	31296858	TCONS_00230708		-	tandem_repeat	Minisatellite	31296019	31296066	+	ID=Brassica_napus_v4.TR082896;Type=Minisatellite;Consensus_seq=GCACCACCAACGGCTTTT	48
B. napus	chrC01	31295822	31296858	TCONS_00230709		-	tandem_repeat	Minisatellite	31295812	31295857	+	ID=Brassica_napus_v4.TR082895;Type=Minisatellite;Consensus_seq=AATACATTGAATTTGGTTTACAA	35
B. napus	chrC01	31295822	31296858	TCONS_00230709		-	tandem_repeat	Minisatellite	31296019	31296066	+	ID=Brassica_napus_v4.TR082896;Type=Minisatellite;Consensus_seq=GCACCACCAACGGCTTTT	48
B. napus	chrC01	33735471	33737105	TCONS_00220967		-	tandem_repeat	Minisatellite	33735548	33735587	+	ID=Brassica_napus_v4.TR083706;Type=Minisatellite;Consensus_seq=ACAAGACTACAAGAGTTC	40
B. napus	chrC01	33735471	33737105	TCONS_00220967		-	tandem_repeat	Minisatellite	33735706	33735745	+	ID=Brassica_napus_v4.TR083707;Type=Minisatellite;Consensus_seq=TGACTGA	40
B. napus	chrC01	38504186	38504423	TCONS_00221371		-	tandem_repeat	Minisatellite	38504164	38504725	+	ID=Brassica_napus_v4.TR085282;Type=Minisatellite;Consensus_seq=AAAACTCGATTTTGCGGTTTTGGCGGG	237
B. napus	chrC01	38504186	38504423	TCONS_00221371		-	tandem_repeat	Minisatellite	38504180	38504298	+	ID=Brassica_napus_v4.TR085283;Type=Minisatellite;Consensus_seq=GTTTTGGCGGAAAAACTCGATTTGCCGGTTTTGCAGGGAAAACTCGATATTGCAGTTTTA	112
B. napus	chrC01	38504186	38504423	TCONS_00221371		-	tandem_repeat	Minisatellite	38504402	38504696	+	ID=Brassica_napus_v4.TR085284;Type=Minisatellite;Consensus_seq=GTTTCGGCGGGAAAACTCGATTTGCCGGTTTCGGCGGAAAAACGA	22
B. napus	chrC01	38504186	38504423	TCONS_00221371		-	tandem_repeat	Minisatellite	38504373	38504516	+	ID=Brassica_napus_v4.TR085285;Type=Minisatellite;Consensus_seq=AGTTTTCGGCGGGAAAACTCGATTTGCCGGTTTCGGCGGAAAAACTAGATTTGACGGTTTCGGCGGAAAAACG	51
B. napus	chrC01	38504186	38504423	TCONS_00221371		-	tandem_repeat	Satellite	38504239	38504704	+	ID=Brassica_napus_v4.TR085286;Type=Satellite;Consensus_seq=AGTTTTGGCGGGAAAACTCGATTTTGCGGTTTTGGCGGAAAAACTAGATTTTACAGTTTTGGCGGGAAAACCCGATTTGCCGGTTTCGGCGGAAAACTCGTTTTTACTGTTTCGGCGGGAAAACACAATTTTGTAGTTTTCGGCGGGAAAACTCGATTTGCCGGTTTCGGCGGAAAAACTCGATTTGCCGGTTTCGGCGGAAAAACG	185
B. napus	chrC01_random	986216	988174	TCONS_00234444		+	tandem_repeat	Minisatellite	988064	988109	+	ID=Brassica_napus_v4.TR229524;Type=Minisatellite;Consensus_seq=TGGCTCCTCTGCAAAGAAGCAA	46
B. napus	chrC01_random	3953304	3956580	TCONS_00234765		+	tandem_repeat	Microsatellite	3956232	3956256	+	ID=Brassica_napus_v4.TR230821;Type=Microsatellite;Consensus_seq=TC	25
B. napus	chrC02	2570778	2571998	TCONS_00241752		-	tandem_repeat	Minisatellite	2571849	2571906	+	ID=Brassica_napus_v4.TR086115;Type=Minisatellite;Consensus_seq=GAGGAAGCCGCCGCCGCAGAGATACGGCG	58
B. napus	chrC02	3132272	3132833	TCONS_00241830		-	tandem_repeat	Minisatellite	3132278	3132320	+	ID=Brassica_napus_v4.TR086305;Type=Minisatellite;Consensus_seq=TTACTTATGATAAACAACTCCT	43
B. napus	chrC02	3647820	3649173	TCONS_00241903		-	tandem_repeat	Minisatellite	3649124	3649169	+	ID=Brassica_napus_v4.TR086476;Type=Minisatellite;Consensus_seq=AGAAAGAAAAGAAA	46
B. napus	chrC02	5442520	5443847	TCONS_00242190		-	tandem_repeat	Minisatellite	5443263	5443378	+	ID=Brassica_napus_v4.TR087086;Type=Minisatellite;Consensus_seq=TCACACGCTCCG	116
B. napus	chrC02	5442520	5443847	TCONS_00242190		-	tandem_repeat	Minisatellite	5443278	5443457	+	ID=Brassica_napus_v4.TR087087;Type=Minisatellite;Consensus_seq=CACGCTCCGTCACCGGCTCATC	180
B. napus	chrC02	7512934	7521130	TCONS_00242442		-	tandem_repeat	Minisatellite	7515355	7515405	+	ID=Brassica_napus_v4.TR087920;Type=Minisatellite;Consensus_seq=TTTTGTTTTTTTTTTGT	51
B. napus	chrC02	7512934	7521130	TCONS_00242442		-	tandem_repeat	Minisatellite	7518813	7518852	+	ID=Brassica_napus_v4.TR087921;Type=Minisatellite;Consensus_seq=CTGCTGAGCAGCTTGTTC	40
B. napus	chrC02	12327562	12332448	TCONS_00242941		-	tandem_repeat	Minisatellite	12328031	12328076	+	ID=Brassica_napus_v4.TR089686;Type=Minisatellite;Consensus_seq=TGTTGCTTTGTGCTTG	46
B. napus	chrC02	12327562	12332448	TCONS_00242941		-	tandem_repeat	Minisatellite	12328030	12328086	+	ID=Brassica_napus_v4.TR089687;Type=Minisatellite;Consensus_seq=TTGTTGCTTTGTGCTTGTGTTGCTTCTG	57
B. napus	chrC02	12327562	12332448	TCONS_00242941		-	tandem_repeat	Minisatellite	12328208	12328256	+	ID=Brassica_napus_v4.TR089688;Type=Minisatellite;Consensus_seq=GGACTGTCTTATAATCTTTTGTAA	49
B. napus	chrC02	12327562	12332448	TCONS_00242941		-	tandem_repeat	Minisatellite	12328261	12328354	+	ID=Brassica_napus_v4.TR089689;Type=Minisatellite;Consensus_seq=TTTGTATGTTTATGTCACGGACTC	94
B. napus	chrC02	12327562	12332448	TCONS_00242941		-	tandem_repeat	Minisatellite	12328448	12328613	+	ID=Brassica_napus_v4.TR089690;Type=Minisatellite;Consensus_seq=CATTCTCCATCTTCTTACCAAACCAAAACCGAAGCCAAATCACCAATAT	166
B. napus	chrC02	12327562	12332448	TCONS_00242941		-	tandem_repeat	Minisatellite	12331300	12331365	+	ID=Brassica_napus_v4.TR089691;Type=Minisatellite;Consensus_seq=TGGAGAAGAAAAATAAATGGAAATGCGTT	66
B. napus	chrC02	12327562	12332448	TCONS_00242941		-	tandem_repeat	Minisatellite	12332248	12332334	+	ID=Brassica_napus_v4.TR089692;Type=Minisatellite;Consensus_seq=GAGAGAACGAGAGATG	87
B. napus	chrC02	15721897	15724135	TCONS_00243333		-	tandem_repeat	Minisatellite	15722004	15722028	+	ID=Brassica_napus_v4.TR091061;Type=Minisatellite;Consensus_seq=ACATTTTTATAT	25
B. napus	chrC02	18397524	18397955	TCONS_00243599		-	tandem_repeat	Minisatellite	18397538	18397574	+	ID=Brassica_napus_v4.TR091904;Type=Minisatellite;Consensus_seq=AATAAATTCCGGTTTACA	37
B. napus	chrC02	18397524	18397955	TCONS_00243599		-	tandem_repeat	Minisatellite	18397646	18397687	+	ID=Brassica_napus_v4.TR091905;Type=Minisatellite;Consensus_seq=GCCGTAACTTCAGCTCCTTC	42
B. napus	chrC02	18397524	18397955	TCONS_00243599		-	tandem_repeat	Minisatellite	18397711	18397800	+	ID=Brassica_napus_v4.TR091906;Type=Minisatellite;Consensus_seq=ACCACCAGCCAAGAACACCACAGGTAAGCTTACTCAGCCTCC	90
B. napus	chrC02	18397524	18397955	TCONS_00243599		-	tandem_repeat	Microsatellite	18397929	18397974	+	ID=Brassica_napus_v4.TR091907;Type=Microsatellite;Consensus_seq=AG	27
B. napus	chrC02	19215349	19216073	TCONS_00243685		-	tandem_repeat	Minisatellite	19215340	19215365	+	ID=Brassica_napus_v4.TR092173;Type=Minisatellite;Consensus_seq=ATAAAAAATAAAA	16
B. napus	chrC02	19215349	19216073	TCONS_00243685		-	tandem_repeat	Minisatellite	19215896	19216008	+	ID=Brassica_napus_v4.TR092174;Type=Minisatellite;Consensus_seq=TATGATATGCATCAGATCTAAAAAAACTATGTAAGCTCAAGATATCTGAACTCA	113
B. napus	chrC02	20568454	20569317	TCONS_00243818		-	dispersed_repeat	Simple_repeat	20569305	20569644	+	ID=Brassica_napus_v4.DR003668;Target=(TC)n:1-340;Class=Simple_repeat;	13
B. napus	chrC02	20568454	20569317	TCONS_00243818		-	tandem_repeat	Microsatellite	20568463	20568488	+	ID=Brassica_napus_v4.TR092718;Type=Microsatellite;Consensus_seq=AAAAAC	26
[truncated: 2,205 more rows]

## Sheet: S8
Genome-wide identification, putative functionality and interactions between lncRNAs and miRNAs in Brassica species
[truncated: 2,947 more rows]

[truncated: 2 more sheets: S9, S10]
